# Supplementary material for: (E)-Isopentyl 3-(3,4-dihy­droxy­phen­yl)­acrylate
Source: Acta Crystallogr Sect E Struct Rep Online. 2012 Feb 4;68(Pt 3):o557. doi: 10.1107/S1600536812003352 (PMC3297288; doi:10.1107/S1600536812003352)
Supplement: Supplementary file 1 [file e-68-0o557-sup1.cif]

##############################################################################
#                                                                            #
# This CIF contains the data in a paper accepted for publication in          #
# Acta Crystallographica Section E. It conforms to the requirements of       #
# Notes for Authors for Acta Crystallographica Section E, and has been       #
# peer reviewed under the auspices of the IUCr Commission on Journals.       #
#                                                                            #
# Full details of the Crystallographic Information File format               #
# are given in the paper "The Crystallographic Information File (CIF):       #
# a New Standard Archive File for Crystallography" by S. R. Hall, F. H.      #
# Allen and I. D. Brown [Acta Cryst. (1991), A47, 655-685].                  #
#                                                                            #
# The current version of the core CIF dictionary is obtainable from          #
# ftp://ftp.iucr.org/pub/cif_core.dic.                                       #
#                                                                            #
# Software is freely available for graphical display of the structure(s)     #
# in this CIF. For information consult the CIF software page                 #
# http://www.iucr.org/resources/cif/software.                                #
#                                                                            #
# This file may be used for bona fide research purposes within the           #
# scientific community so long as proper attribution is given to the journal # 
# article from which it was obtained.                                        #
#                                                                            #
##############################################################################
data_I
_audit_creation_method     SHELXL-97
_chemical_name_systematic
;
(<i>E</i>)-Isopentyl 3-(3,4-dihydroxyphenyl)acrylate
;
_chemical_name_common     ?
_chemical_formula_moiety     'C14 H18 O4'
_chemical_formula_sum     'C14 H18 O4'
_chemical_formula_iupac     'C14 H18 O4'
_chemical_formula_weight     250.28
_chemical_melting_point     ?
_symmetry_cell_setting     triclinic
_symmetry_space_group_name_H-M     'P -1'
_symmetry_space_group_name_Hall     '-P 1'
loop_
    _symmetry_equiv_pos_as_xyz
    'x, y, z'
    '-x, -y, -z'
_cell_length_a     5.2790(11)
_cell_length_b     10.244(2)
_cell_length_c     13.834(3)
_cell_angle_alpha     69.05(3)
_cell_angle_beta     80.11(3)
_cell_angle_gamma     78.79(3)
_cell_volume     681.0(2)
_cell_formula_units_Z     2
_cell_measurement_reflns_used     25
_cell_measurement_theta_min     9
_cell_measurement_theta_max     13
_cell_measurement_temperature     293(2)
_exptl_crystal_description     block
_exptl_crystal_colour     colourless
_exptl_crystal_size_max     0.30
_exptl_crystal_size_mid     0.20
_exptl_crystal_size_min     0.10
_exptl_crystal_density_diffrn     1.220
_exptl_crystal_density_meas     ?
_exptl_crystal_density_method     'not measured'
_exptl_crystal_F_000     268
_exptl_absorpt_coefficient_mu     0.089
_exptl_absorpt_correction_type     psi-scan
_exptl_absorpt_process_details     '(North <i>et al.</i>, 1968)'
_exptl_absorpt_correction_T_min     0.9739
_exptl_absorpt_correction_T_max     0.9912
_exptl_special_details     ?
_diffrn_ambient_temperature     293(2)
_diffrn_radiation_type     MoK\a
_diffrn_radiation_wavelength     0.71073
_diffrn_radiation_source     'fine-focus sealed tube'
_diffrn_radiation_monochromator     graphite
_diffrn_measurement_device_type     'Enraf--Nonius CAD-4'
_diffrn_measurement_method     \w/2\q
_diffrn_detector_area_resol_mean     ?
_diffrn_reflns_number     2507
_diffrn_reflns_av_R_equivalents     0.0000
_diffrn_reflns_av_sigmaI/netI     0.0472
_diffrn_reflns_theta_min     1.59
_diffrn_reflns_theta_max     25.37
_diffrn_reflns_theta_full     25.37
_diffrn_measured_fraction_theta_max     1.000
_diffrn_measured_fraction_theta_full     1.000
_diffrn_reflns_limit_h_min     -6
_diffrn_reflns_limit_h_max     6
_diffrn_reflns_limit_k_min     -11
_diffrn_reflns_limit_k_max     12
_diffrn_reflns_limit_l_min     0
_diffrn_reflns_limit_l_max     16
_diffrn_standards_number     3
_diffrn_standards_interval_count     ?
_diffrn_standards_interval_time     200
_diffrn_standards_decay_%     1
_refine_special_details
;
Refinement of <i>F</i>^2^ against ALL reflections. The weighted <i>R</i>-factor
<i>wR</i> and goodness of fit <i>S</i> are based on <i>F</i>^2^, conventional
<i>R</i>-factors <i>R</i> are based on <i>F</i>, with <i>F</i> set to zero for
negative <i>F</i>^2^. The threshold expression of <i>F</i>^2^ >
\s(<i>F</i>^2^) is used only for calculating <i>R</i>-factors(gt) <i>etc</i>.
and is not relevant to the choice of reflections for refinement.
<i>R</i>-factors based on <i>F</i>^2^ are statistically about twice as large
as those based on <i>F</i>, and <i>R</i>- factors based on ALL data will be
even larger.
;
_reflns_number_total     2507
_reflns_number_gt     1300
_reflns_threshold_expression     I>2sigma(I)
_refine_ls_structure_factor_coef     Fsqd
_refine_ls_matrix_type     full
_refine_ls_R_factor_all     0.1215
_refine_ls_R_factor_gt     0.0587
_refine_ls_wR_factor_gt     0.1315
_refine_ls_wR_factor_ref     0.1555
_refine_ls_goodness_of_fit_ref     1.003
_refine_ls_restrained_S_all     1.015
_refine_ls_number_reflns     2507
_refine_ls_number_parameters     163
_refine_ls_number_restraints     2
_refine_ls_hydrogen_treatment     constr
_refine_ls_weighting_scheme     calc
_refine_ls_weighting_details
                 'calc w=1/[\s^2^(Fo^2^)+(0.0700P)^2^] where P=(Fo^2^+2Fc^2^)/3'
_atom_sites_solution_hydrogens     geom
_atom_sites_solution_primary     direct
_atom_sites_solution_secondary     difmap
_refine_ls_shift/su_max     0.000
_refine_ls_shift/su_mean     0.000
_refine_diff_density_max     0.140
_refine_diff_density_min     -0.136
_refine_ls_extinction_method     none
_refine_ls_extinction_coef     ?
loop_
    _atom_type_symbol
    _atom_type_description
    _atom_type_scat_dispersion_real
    _atom_type_scat_dispersion_imag
    _atom_type_scat_source
    'C' 'C' 0.0033 0.0016
                         'International Tables Vol C Tables 4.2.6.8 and 6.1.1.4'
    'H' 'H' 0.0000 0.0000
                         'International Tables Vol C Tables 4.2.6.8 and 6.1.1.4'
    'O' 'O' 0.0106 0.0060
                         'International Tables Vol C Tables 4.2.6.8 and 6.1.1.4'
_computing_data_collection     'CAD-4 EXPRESS (Enraf--Nonius, 1994)'
_computing_cell_refinement     'CAD-4 EXPRESS (Enraf--Nonius, 1994)'
_computing_data_reduction     'XCAD4 (Harms & Wocadlo, 1995)'
_computing_structure_solution     'SHELXS97 (Sheldrick, 2008)'
_computing_structure_refinement     'SHELXL97 (Sheldrick, 2008)'
_computing_molecular_graphics     'SHELXTL (Sheldrick, 2008)'
_computing_publication_material     'PLATON (Spek, 2009)'
loop_
    _atom_site_type_symbol
    _atom_site_label
    _atom_site_fract_x
    _atom_site_fract_y
    _atom_site_fract_z
    _atom_site_U_iso_or_equiv
    _atom_site_adp_type
    _atom_site_calc_flag
    _atom_site_refinement_flags
    _atom_site_occupancy
    _atom_site_symmetry_multiplicity
    _atom_site_disorder_assembly
    _atom_site_disorder_group
    C C1 0.2966(5) 0.6252(2) 0.56768(18) 0.0557(7) Uani d . 1 1 . .
    H H1A 0.1700 0.6372 0.5248 0.067 Uiso calc R 1 1 . .
    O O1 -0.0024(4) 0.16077(18) 0.62733(15) 0.0877(7) Uani d . 1 1 . .
    O O2 0.1887(4) 0.01321(17) 0.76260(13) 0.0743(6) Uani d . 1 1 . .
    C C2 0.4057(5) 0.7386(2) 0.55959(18) 0.0543(7) Uani d . 1 1 . .
    O O3 0.3407(3) 0.87217(15) 0.49143(12) 0.0658(6) Uani d . 1 1 . .
    H H3A 0.2404 0.8698 0.4531 0.099 Uiso calc R 1 1 . .
    C C3 0.5921(5) 0.7242(2) 0.62374(18) 0.0561(7) Uani d . 1 1 . .
    O O4 0.7014(4) 0.83462(17) 0.62142(14) 0.0793(7) Uani d . 1 1 . .
    H H4A 0.6432 0.9064 0.5765 0.119 Uiso calc R 1 1 . .
    C C4 0.6631(5) 0.5938(2) 0.6955(2) 0.0663(8) Uani d . 1 1 . .
    H H4B 0.7863 0.5837 0.7393 0.080 Uiso calc R 1 1 . .
    C C5 0.5533(5) 0.4770(3) 0.70355(19) 0.0666(8) Uani d . 1 1 . .
    H H5A 0.6029 0.3894 0.7523 0.080 Uiso calc R 1 1 . .
    C C6 0.3678(5) 0.4917(2) 0.63792(17) 0.0530(7) Uani d . 1 1 . .
    C C7 0.2509(5) 0.3738(2) 0.63921(18) 0.0570(7) Uani d . 1 1 . .
    H H7A 0.1330 0.3959 0.5909 0.068 Uiso calc R 1 1 . .
    C C8 0.2875(5) 0.2395(2) 0.69908(18) 0.0610(7) Uani d . 1 1 . .
    H H8A 0.4077 0.2102 0.7472 0.073 Uiso calc R 1 1 . .
    C C9 0.1449(5) 0.1375(2) 0.69123(18) 0.0541(7) Uani d . 1 1 . .
    C C10 0.0528(7) -0.0973(3) 0.7622(2) 0.0821(10) Uani d . 1 1 . .
    H H10A 0.1149 -0.1228 0.7003 0.099 Uiso calc R 1 1 . .
    H H10B -0.1322 -0.0639 0.7620 0.099 Uiso calc R 1 1 . .
    C C11 0.1015(8) -0.2212(3) 0.8563(2) 0.1123(13) Uani d U 1 1 . .
    H H11A 0.0061 -0.2928 0.8556 0.135 Uiso calc R 1 1 . .
    H H11B 0.2847 -0.2584 0.8493 0.135 Uiso calc R 1 1 . .
    C C12 0.0392(9) -0.2063(4) 0.9575(2) 0.1090(13) Uani d U 1 1 . .
    H H12A 0.1470 -0.1399 0.9599 0.131 Uiso calc R 1 1 . .
    C C13 0.1016(11) -0.3421(5) 1.0451(3) 0.171(2) Uani d U 1 1 . .
    H H13A 0.2824 -0.3785 1.0352 0.256 Uiso calc R 1 1 . .
    H H13B -0.0021 -0.4098 1.0459 0.256 Uiso calc R 1 1 . .
    H H13C 0.0644 -0.3247 1.1102 0.256 Uiso calc R 1 1 . .
    C C14 -0.2487(11) -0.1421(5) 0.9771(4) 0.179(2) Uani d . 1 1 . .
    H H14A -0.2887 -0.0562 0.9206 0.268 Uiso calc R 1 1 . .
    H H14B -0.2751 -0.1222 1.0411 0.268 Uiso calc R 1 1 . .
    H H14C -0.3602 -0.2082 0.9815 0.268 Uiso calc R 1 1 . .
loop_
    _atom_site_aniso_label
    _atom_site_aniso_U_11
    _atom_site_aniso_U_22
    _atom_site_aniso_U_33
    _atom_site_aniso_U_12
    _atom_site_aniso_U_13
    _atom_site_aniso_U_23
    C1 0.0686(18) 0.0450(14) 0.0592(15) -0.0190(13) -0.0249(13) -0.0107(12)
    O1 0.1255(19) 0.0556(11) 0.0918(14) -0.0350(11) -0.0638(14) -0.0015(10)
    O2 0.1147(17) 0.0505(11) 0.0639(11) -0.0347(10) -0.0391(11) -0.0014(9)
    C2 0.0689(18) 0.0438(14) 0.0547(14) -0.0209(13) -0.0223(13) -0.0083(12)
    O3 0.0876(14) 0.0435(10) 0.0711(11) -0.0261(9) -0.0368(10) -0.0037(8)
    C3 0.0700(18) 0.0471(14) 0.0576(14) -0.0250(13) -0.0186(13) -0.0116(12)
    O4 0.1004(16) 0.0569(11) 0.0944(14) -0.0368(11) -0.0507(11) -0.0107(10)
    C4 0.080(2) 0.0540(16) 0.0741(17) -0.0224(14) -0.0340(15) -0.0142(14)
    C5 0.087(2) 0.0486(15) 0.0666(16) -0.0247(14) -0.0390(15) -0.0004(12)
    C6 0.0623(17) 0.0493(14) 0.0529(14) -0.0235(13) -0.0112(12) -0.0135(12)
    C7 0.0710(19) 0.0493(15) 0.0549(14) -0.0226(13) -0.0237(13) -0.0076(12)
    C8 0.079(2) 0.0495(15) 0.0574(15) -0.0228(14) -0.0284(14) -0.0048(12)
    C9 0.0681(19) 0.0418(14) 0.0534(14) -0.0161(13) -0.0183(13) -0.0078(12)
    C10 0.143(3) 0.0514(16) 0.0632(16) -0.0484(17) -0.0326(17) -0.0050(13)
    C11 0.183(4) 0.069(2) 0.092(2) -0.058(2) -0.050(2) 0.0008(18)
    C12 0.120(3) 0.126(3) 0.073(2) -0.055(3) -0.016(2) -0.0006(19)
    C13 0.223(6) 0.145(4) 0.123(3) -0.028(4) -0.040(3) -0.009(3)
    C14 0.171(6) 0.200(6) 0.160(5) -0.019(4) -0.014(4) -0.060(4)
_geom_special_details
;
All e.s.d.'s (except the e.s.d. in the dihedral angle between two l.s. planes)
are estimated using the full covariance matrix. The cell e.s.d.'s are taken
into account individually in the estimation of e.s.d.'s in distances, angles
and torsion angles; correlations between e.s.d.'s in cell parameters are only
used when they are defined by crystal symmetry. An approximate (isotropic)
treatment of cell e.s.d.'s is used for estimating e.s.d.'s involving l.s.
planes.
;
loop_
    _geom_bond_atom_site_label_1
    _geom_bond_atom_site_label_2
    _geom_bond_site_symmetry_2
    _geom_bond_distance
    _geom_bond_publ_flag
    C1 C2 . 1.356(3) ?
    C1 C6 . 1.390(3) ?
    C1 H1A . 0.9300 ?
    O1 C9 . 1.207(3) ?
    O2 C9 . 1.310(3) ?
    O2 C10 . 1.455(3) ?
    C2 O3 . 1.373(3) ?
    C2 C3 . 1.388(3) ?
    O3 H3A . 0.8200 ?
    C3 O4 . 1.355(3) ?
    C3 C4 . 1.377(3) ?
    O4 H4A . 0.8200 ?
    C4 C5 . 1.390(3) ?
    C4 H4B . 0.9300 ?
    C5 C6 . 1.398(3) ?
    C5 H5A . 0.9300 ?
    C6 C7 . 1.453(3) ?
    C7 C8 . 1.324(3) ?
    C7 H7A . 0.9300 ?
    C8 C9 . 1.444(3) ?
    C8 H8A . 0.9300 ?
    C10 C11 . 1.476(3) ?
    C10 H10A . 0.9700 ?
    C10 H10B . 0.9700 ?
    C11 C12 . 1.439(5) ?
    C11 H11A . 0.9700 ?
    C11 H11B . 0.9700 ?
    C12 C13 . 1.505(5) ?
    C12 C14 . 1.553(6) ?
    C12 H12A . 0.9800 ?
    C13 H13A . 0.9600 ?
    C13 H13B . 0.9600 ?
    C13 H13C . 0.9600 ?
    C14 H14A . 0.9600 ?
    C14 H14B . 0.9600 ?
    C14 H14C . 0.9600 ?
loop_
    _geom_angle_atom_site_label_1
    _geom_angle_atom_site_label_2
    _geom_angle_atom_site_label_3
    _geom_angle_site_symmetry_1
    _geom_angle_site_symmetry_3
    _geom_angle
    _geom_angle_publ_flag
    C2 C1 C6 . . 122.1(2) ?
    C2 C1 H1A . . 118.9 ?
    C6 C1 H1A . . 118.9 ?
    C9 O2 C10 . . 117.5(2) ?
    C1 C2 O3 . . 124.0(2) ?
    C1 C2 C3 . . 120.1(2) ?
    O3 C2 C3 . . 115.9(2) ?
    C2 O3 H3A . . 109.5 ?
    O4 C3 C4 . . 118.2(2) ?
    O4 C3 C2 . . 122.6(2) ?
    C4 C3 C2 . . 119.1(2) ?
    C3 O4 H4A . . 109.5 ?
    C3 C4 C5 . . 121.0(2) ?
    C3 C4 H4B . . 119.5 ?
    C5 C4 H4B . . 119.5 ?
    C4 C5 C6 . . 119.7(2) ?
    C4 C5 H5A . . 120.1 ?
    C6 C5 H5A . . 120.1 ?
    C1 C6 C5 . . 117.9(2) ?
    C1 C6 C7 . . 119.1(2) ?
    C5 C6 C7 . . 122.9(2) ?
    C8 C7 C6 . . 129.5(2) ?
    C8 C7 H7A . . 115.3 ?
    C6 C7 H7A . . 115.3 ?
    C7 C8 C9 . . 121.4(2) ?
    C7 C8 H8A . . 119.3 ?
    C9 C8 H8A . . 119.3 ?
    O1 C9 O2 . . 121.8(2) ?
    O1 C9 C8 . . 125.2(2) ?
    O2 C9 C8 . . 113.0(2) ?
    O2 C10 C11 . . 108.5(2) ?
    O2 C10 H10A . . 110.0 ?
    C11 C10 H10A . . 110.0 ?
    O2 C10 H10B . . 110.0 ?
    C11 C10 H10B . . 110.0 ?
    H10A C10 H10B . . 108.4 ?
    C12 C11 C10 . . 119.8(3) ?
    C12 C11 H11A . . 107.4 ?
    C10 C11 H11A . . 107.4 ?
    C12 C11 H11B . . 107.4 ?
    C10 C11 H11B . . 107.4 ?
    H11A C11 H11B . . 106.9 ?
    C11 C12 C13 . . 113.3(4) ?
    C11 C12 C14 . . 112.5(4) ?
    C13 C12 C14 . . 109.6(3) ?
    C11 C12 H12A . . 107.0 ?
    C13 C12 H12A . . 107.0 ?
    C14 C12 H12A . . 107.0 ?
    C12 C13 H13A . . 109.5 ?
    C12 C13 H13B . . 109.5 ?
    H13A C13 H13B . . 109.5 ?
    C12 C13 H13C . . 109.5 ?
    H13A C13 H13C . . 109.5 ?
    H13B C13 H13C . . 109.5 ?
    C12 C14 H14A . . 109.5 ?
    C12 C14 H14B . . 109.5 ?
    H14A C14 H14B . . 109.5 ?
    C12 C14 H14C . . 109.5 ?
    H14A C14 H14C . . 109.5 ?
    H14B C14 H14C . . 109.5 ?
loop_
    _geom_torsion_atom_site_label_1
    _geom_torsion_atom_site_label_2
    _geom_torsion_atom_site_label_3
    _geom_torsion_atom_site_label_4
    _geom_torsion_site_symmetry_1
    _geom_torsion_site_symmetry_2
    _geom_torsion_site_symmetry_3
    _geom_torsion_site_symmetry_4
    _geom_torsion
    _geom_torsion_publ_flag
    C6 C1 C2 O3 . . . . -179.9(2) ?
    C6 C1 C2 C3 . . . . -1.0(4) ?
    C1 C2 C3 O4 . . . . -177.8(3) ?
    O3 C2 C3 O4 . . . . 1.2(4) ?
    C1 C2 C3 C4 . . . . -0.3(4) ?
    O3 C2 C3 C4 . . . . 178.7(2) ?
    O4 C3 C4 C5 . . . . 178.4(3) ?
    C2 C3 C4 C5 . . . . 0.8(4) ?
    C3 C4 C5 C6 . . . . 0.0(4) ?
    C2 C1 C6 C5 . . . . 1.7(4) ?
    C2 C1 C6 C7 . . . . -177.4(2) ?
    C4 C5 C6 C1 . . . . -1.2(4) ?
    C4 C5 C6 C7 . . . . 177.9(3) ?
    C1 C6 C7 C8 . . . . -179.5(3) ?
    C5 C6 C7 C8 . . . . 1.5(4) ?
    C6 C7 C8 C9 . . . . 177.8(3) ?
    C10 O2 C9 O1 . . . . 0.1(4) ?
    C10 O2 C9 C8 . . . . 179.5(2) ?
    C7 C8 C9 O1 . . . . 5.2(4) ?
    C7 C8 C9 O2 . . . . -174.1(2) ?
    C9 O2 C10 C11 . . . . -172.5(3) ?
    O2 C10 C11 C12 . . . . 56.0(4) ?
    C10 C11 C12 C13 . . . . -179.7(3) ?
    C10 C11 C12 C14 . . . . 55.3(5) ?
loop_
    _geom_hbond_atom_site_label_D
    _geom_hbond_atom_site_label_H
    _geom_hbond_atom_site_label_A
    _geom_hbond_site_symmetry_A
    _geom_hbond_distance_DH
    _geom_hbond_distance_HA
    _geom_hbond_distance_DA
    _geom_hbond_angle_DHA
    O4 H4A O3 . 0.82 2.28 2.721(2) 114
    O3 H3A O1 2_566 0.82 1.95 2.764(2) 173
    O4 H4A O3 2_676 0.82 2.13 2.831(2) 143
_iucr_refine_instructions_details
;
TITL X in P-1
CELL 0.71073   5.2790  10.2440  13.8340  69.050  80.110  78.790
ZERR    2.00   0.0011   0.0020   0.0028   0.030   0.030   0.030
LATT  1
SFAC C H O
UNIT 28 36 8
ACTA
L.S. 40
BOND $H
HTAB2
ACTA
BOND $H
HTAB
EQIV $1 -x, -y+1, 1-z
EQIV $2 -x+1, 2-y, 1-z
HTAB O3 O1_$1
HTAB O4 O3_$2
CONF
SIZE .3 .2 .1
FMAP 2
PLAN 6
DELU .003 C12 C13
DELU .005 C11 C12
WGHT    0.070000
FVAR       1.00237
C1    1    0.296586    0.625246    0.567675    11.00000    0.06856    0.04497 =
         0.05923   -0.01067   -0.02488   -0.01895
AFIX  43
H1A   2    0.170010    0.637218    0.524838    11.00000   -1.20000
AFIX   0
O1    3   -0.002446    0.160767    0.627331    11.00000    0.12552    0.05559 =
         0.09179   -0.00146   -0.06378   -0.03503
O2    3    0.188669    0.013208    0.762600    11.00000    0.11469    0.05051 =
         0.06385   -0.00144   -0.03908   -0.03466
C2    1    0.405690    0.738636    0.559592    11.00000    0.06893    0.04378 =
         0.05473   -0.00828   -0.02235   -0.02091
O3    3    0.340742    0.872168    0.491430    11.00000    0.08758    0.04351 =
         0.07110   -0.00373   -0.03683   -0.02611
AFIX  83
H3A   2    0.240408    0.869832    0.453121    11.00000   -1.50000
AFIX   0
C3    1    0.592094    0.724159    0.623745    11.00000    0.06999    0.04714 =
         0.05764   -0.01163   -0.01857   -0.02504
O4    3    0.701354    0.834622    0.621421    11.00000    0.10040    0.05691 =
         0.09441   -0.01070   -0.05072   -0.03682
AFIX  83
H4A   2    0.643180    0.906424    0.576498    11.00000   -1.50000
AFIX   0
C4    1    0.663057    0.593774    0.695522    11.00000    0.07981    0.05397 =
         0.07413   -0.01416   -0.03404   -0.02240
AFIX  43
H4B   2    0.786277    0.583684    0.739294    11.00000   -1.20000
AFIX   0
C5    1    0.553268    0.476966    0.703547    11.00000    0.08683    0.04860 =
         0.06657   -0.00038   -0.03904   -0.02466
AFIX  43
H5A   2    0.602937    0.389437    0.752337    11.00000   -1.20000
AFIX   0
C6    1    0.367810    0.491675    0.637924    11.00000    0.06231    0.04933 =
         0.05289   -0.01352   -0.01118   -0.02351
C7    1    0.250869    0.373816    0.639210    11.00000    0.07102    0.04934 =
         0.05487   -0.00764   -0.02375   -0.02257
AFIX  43
H7A   2    0.132992    0.395928    0.590904    11.00000   -1.20000
AFIX   0
C8    1    0.287516    0.239523    0.699079    11.00000    0.07880    0.04953 =
         0.05744   -0.00477   -0.02841   -0.02284
AFIX  43
H8A   2    0.407712    0.210238    0.747246    11.00000   -1.20000
AFIX   0
C9    1    0.144949    0.137531    0.691226    11.00000    0.06806    0.04183 =
         0.05342   -0.00783   -0.01827   -0.01613
C10   1    0.052779   -0.097255    0.762249    11.00000    0.14270    0.05141 =
         0.06322   -0.00495   -0.03257   -0.04842
AFIX  23
H10A  2    0.114857   -0.122815    0.700305    11.00000   -1.20000
H10B  2   -0.132187   -0.063854    0.762020    11.00000   -1.20000
AFIX   0
C11   1    0.101485   -0.221221    0.856280    11.00000    0.18319    0.06868 =
         0.09223    0.00082   -0.04972   -0.05824
AFIX  23
H11A  2    0.006139   -0.292779    0.855589    11.00000   -1.20000
H11B  2    0.284706   -0.258394    0.849281    11.00000   -1.20000
AFIX   0
C12   1    0.039237   -0.206301    0.957548    11.00000    0.11960    0.12575 =
         0.07269   -0.00062   -0.01584   -0.05548
AFIX  13
H12A  2    0.147027   -0.139858    0.959851    11.00000   -1.20000
AFIX   0
C13   1    0.101645   -0.342141    1.045142    11.00000    0.22259    0.14505 =
         0.12346   -0.00866   -0.03965   -0.02833
AFIX  33
H13A  2    0.282397   -0.378510    1.035180    11.00000   -1.50000
H13B  2   -0.002108   -0.409834    1.045885    11.00000   -1.50000
H13C  2    0.064441   -0.324702    1.110219    11.00000   -1.50000
AFIX   0
C14   1   -0.248677   -0.142110    0.977052    11.00000    0.17120    0.20038 =
         0.16026   -0.06019   -0.01444   -0.01932
AFIX  33
H14A  2   -0.288678   -0.056239    0.920590    11.00000   -1.50000
H14B  2   -0.275071   -0.122212    1.041095    11.00000   -1.50000
H14C  2   -0.360226   -0.208207    0.981526    11.00000   -1.50000
HKLF 4
REM  X in P-1
REM R1 =  0.0587 for   1300 Fo > 4sig(Fo)  and  0.1215 for all   2507 data
REM    163 parameters refined using      2 restraints
END
WGHT      0.0840      0.0000
REM Highest difference peak  0.140,  deepest hole -0.136,  1-sigma level  0.036
Q1    1  -0.0890 -0.1364  0.8592  11.00000  0.05    0.14
Q2    1   0.0632 -0.0860  0.9834  11.00000  0.05    0.14
Q3    1   0.2237  0.2875  0.5036  11.00000  0.05    0.13
Q4    1   0.4656  0.5594  0.7428  11.00000  0.05    0.12
Q5    1   0.0071  0.0188  0.9657  11.00000  0.05    0.12
Q6    1  -0.1684 -0.0220  0.7954  11.00000  0.05    0.11
;
data_global
_journal_date_recd_electronic     2012-01-14
_journal_date_accepted     2012-01-26
_journal_name_full     'Acta Crystallographica, Section E'
_journal_year     2012
_journal_volume     68
_journal_issue      3
_journal_page_first     o557
_journal_page_last     o557
_journal_paper_category     QO
_journal_paper_doi     10.1107/S1600536812003352
_journal_coeditor_code     SU2370
_publ_contact_author_name     'Jun Wang'
_publ_contact_author_address
;
School of Biological and Chemical Engineering,
Jiangsu University of Science and Technology,
Zhenjiang 212018
People's Republic of China
;
_publ_contact_author_email     'jimwang_js@hotmail.com'
_publ_contact_author_fax     '86 0511 85639697'
_publ_contact_author_phone     '86 0511 85635850'
_publ_section_title
;
(<i>E</i>)-Isopentyl 3-(3,4-dihydroxyphenyl)acrylate
;
loop_
    _publ_author_name
    _publ_author_footnote
    _publ_author_address
    'Gu, Shuang-Shuang' .
;
School of Biological and Chemical Engineering,
Jiangsu University of Science and Technology,
Zhenjiang 212018
People's Republic of China
;
    'Wang, Jun' .
;
School of Biological and Chemical Engineering,
Jiangsu University of Science and Technology,
Zhenjiang 212018
People's Republic of China
;
    'Fei Pan' .
;
School of Biological and Chemical Engineering,
Jiangsu University of Science and Technology,
Zhenjiang 212018
People's Republic of China
;
    'Pang, Na' .
;
School of Biological and Chemical Engineering,
Jiangsu University of Science and Technology,
Zhenjiang 212018
People's Republic of China
;
    'Wu, Fu-An' .
;
School of Biological and Chemical Engineering,
Jiangsu University of Science and Technology and
Sericultural Research Institute,
Chinese Academy of Agricultural Sciences,
Zhenjiang 212018,
People's Republic of China
;
_publ_section_synopsis     .
