# Supplementary material for: (E)-Isopentyl 3-(3,4-dihy­droxy­phen­yl)­acrylate
Source: Acta Crystallogr Sect E Struct Rep Online. 2012 Feb 4;68(Pt 3):o557. doi: 10.1107/S1600536812003352 (PMC3297288; doi:10.1107/S1600536812003352)
Supplement: Supplementary file 2 [file e-68-0o557-Isup2.hkl]

# 
# h,k,l, Fc-squared, Fo-squared, sigma(Fo-squared) and status flag 
# 
data_I
_shelx_title ' X in P-1' 
_shelx_refln_list_code          4 
_shelx_F_calc_maximum      108.71 
_exptl_crystal_F_000       268.00 
_reflns_d_resolution_high  0.8293 
 
loop_ 
 _symmetry_equiv_pos_as_xyz 
 'x, y, z' 
 '-x, -y, -z' 
 
_cell_length_a     5.2790 
_cell_length_b    10.2440 
_cell_length_c    13.8340 
_cell_angle_alpha  69.050 
_cell_angle_beta   80.110 
_cell_angle_gamma  78.790 
 
_shelx_F_squared_multiplier     1.000 
 
loop_ 
 _refln_index_h 
 _refln_index_k 
 _refln_index_l 
 _refln_F_squared_calc 
 _refln_F_squared_meas 
 _refln_F_squared_sigma 
 _refln_observed_status 
   1   0   0       48.44       45.14      1.24 o 
   2   0   0      277.16      259.64      3.87 o 
   3   0   0      267.33      246.81      4.76 o 
   4   0   0        5.46        6.20      1.77 o 
   5   0   0        0.13        1.34      1.70 o 
   6   0   0        0.00        1.36      1.54 o 
  -6   1   0        0.00        2.16      2.16 o 
  -5   1   0        0.00        0.67      1.81 o 
  -4   1   0        0.21        2.46      1.46 o 
  -3   1   0      137.38      143.55      4.28 o 
  -2   1   0      121.61      119.70      2.40 o 
  -1   1   0     2361.54     2518.37     44.99 o 
   0   1   0      246.99      268.43      4.02 o 
   1   1   0      499.76      577.39      4.23 o 
   2   1   0       48.05       52.59      2.63 o 
   3   1   0       87.55       97.36      2.56 o 
   4   1   0        4.18        2.36      1.42 o 
   5   1   0        0.04        0.28      1.38 o 
   6   1   0        2.56        0.32      1.82 o 
  -5   2   0        0.03        1.50      1.88 o 
  -4   2   0        5.23        2.18      1.74 o 
  -3   2   0       75.94       78.22      3.45 o 
  -2   2   0        0.92        0.59      1.14 o 
  -1   2   0        0.00        0.52      0.85 o 
   0   2   0      752.89      799.25      3.84 o 
   1   2   0      394.86      363.88      3.87 o 
   2   2   0      138.72      125.26      3.09 o 
   3   2   0       17.13       19.92      1.65 o 
   4   2   0        0.95        2.50      1.26 o 
   5   2   0        0.40        0.26      1.55 o 
   6   2   0       10.07       11.55      2.31 o 
  -5   3   0        0.18        0.38      1.76 o 
  -4   3   0        0.02        0.14      1.71 o 
  -3   3   0       37.94       36.96      2.35 o 
  -2   3   0        0.33        1.99      1.02 o 
  -1   3   0       10.74        8.88      0.93 o 
   0   3   0     1141.54     1050.89     21.99 o 
   1   3   0       28.33       31.66      1.17 o 
   2   3   0      503.71      500.71      6.71 o 
   3   3   0      182.99      181.20      4.90 o 
   4   3   0       16.99       19.75      2.76 o 
   5   3   0        2.93        3.30      1.82 o 
   6   3   0        5.86        2.59      2.15 o 
  -5   4   0        7.16        8.26      2.42 o 
  -4   4   0       10.56       11.34      2.64 o 
  -3   4   0        3.33        2.15      0.66 o 
  -2   4   0      112.37      108.34      3.69 o 
  -1   4   0      434.38      501.28      6.27 o 
   0   4   0      227.37      206.81      3.44 o 
   1   4   0       33.11       32.66      2.20 o 
   2   4   0       41.41       39.21      2.26 o 
   3   4   0      202.15      190.54      5.28 o 
   4   4   0        0.48        2.44      2.27 o 
   5   4   0        8.73       13.06      2.39 o 
   6   4   0        5.08        0.34      2.35 o 
  -5   5   0        1.93        3.20      2.48 o 
  -4   5   0       19.82       27.76      3.09 o 
  -3   5   0        0.32        2.70      1.65 o 
  -2   5   0      110.25      107.19      4.53 o 
  -1   5   0      101.99      114.15      3.74 o 
   0   5   0       34.94       37.30      1.93 o 
   1   5   0      103.37      118.49      2.76 o 
   2   5   0       55.75       68.05      3.05 o 
   3   5   0        2.02        3.90      1.91 o 
   4   5   0       11.12       10.90      2.32 o 
   5   5   0        0.70        0.00      2.33 o 
  -4   6   0        0.12        1.52      2.04 o 
  -3   6   0        4.27        7.41      2.16 o 
  -2   6   0       14.36       15.38      1.99 o 
  -1   6   0       57.64       55.67      2.94 o 
   0   6   0       66.08       56.49      2.58 o 
   1   6   0        1.53        2.99      0.81 o 
   2   6   0       16.17       15.29      1.92 o 
   3   6   0        4.90        5.72      2.02 o 
   4   6   0        4.40        6.35      2.26 o 
   5   6   0        0.27        0.59      2.36 o 
  -4   7   0        0.81        2.04      2.04 o 
  -3   7   0        0.01        0.16      1.98 o 
  -2   7   0        1.25        1.86      1.76 o 
  -1   7   0        6.64        5.41      2.03 o 
   0   7   0       34.83       28.08      2.12 o 
   1   7   0       36.93       34.30      2.74 o 
   2   7   0        1.85        0.29      1.84 o 
   3   7   0        2.12        3.67      2.38 o 
   4   7   0       25.29       20.49      3.17 o 
   5   7   0       10.79       14.47      2.84 o 
  -3   8   0        3.29        7.43      2.03 o 
  -2   8   0        7.08        8.05      2.24 o 
  -1   8   0        2.11        4.72      1.58 o 
   0   8   0      251.52      273.83      4.96 o 
   1   8   0      183.96      172.70      5.96 o 
   2   8   0      101.42      124.91      5.20 o 
   3   8   0        4.35        9.59      2.54 o 
   4   8   0        8.60        9.94      2.74 o 
   5   8   0        0.03        2.29      2.84 o 
  -3   9   0        4.38        8.02      2.01 o 
  -2   9   0       11.08        8.19      2.61 o 
  -1   9   0       15.27       18.08      2.49 o 
   0   9   0       18.56       19.22      2.74 o 
   1   9   0       18.88       20.53      2.83 o 
   2   9   0       58.34       59.27      4.05 o 
   3   9   0        7.45       11.20      2.50 o 
   4   9   0        0.00        2.03      2.65 o 
  -2  10   0        1.20        0.37      1.73 o 
  -1  10   0        0.01        2.40      1.86 o 
   0  10   0        0.25        0.76      2.83 o 
   1  10   0        0.71        2.05      2.05 o 
   2  10   0        2.18        4.08      2.25 o 
   3  10   0        0.00        0.69      2.50 o 
  -1  11   0        0.59        0.35      2.01 o 
   0  11   0        0.03        0.51      3.06 o 
   1  11   0        1.37        1.02      2.53 o 
   2  11   0        0.03        0.22      2.28 o 
  -2 -11   1        1.96        5.92      2.97 o 
  -1 -11   1        2.26        3.56      3.21 o 
   0 -11   1        1.88        5.43      2.00 o 
  -3 -10   1        0.93        0.99      2.90 o 
  -2 -10   1       18.07       20.87      3.74 o 
  -1 -10   1        0.18        0.47      2.53 o 
   0 -10   1        1.09        1.98      0.60 o 
   1 -10   1        0.38        2.33      1.76 o 
   2 -10   1        0.54        2.76      1.72 o 
  -4  -9   1        2.11        5.07      2.28 o 
  -3  -9   1        0.04        1.28      2.15 o 
  -2  -9   1       11.99        9.67      2.98 o 
  -1  -9   1       51.95       55.28      4.24 o 
   0  -9   1        2.00        0.57      1.65 o 
   1  -9   1        6.69        5.43      2.62 o 
   2  -9   1        0.46        0.47      1.62 o 
   3  -9   1        2.92        3.45      1.64 o 
  -4  -8   1        0.19        2.14      2.16 o 
  -3  -8   1        0.01        0.37      2.39 o 
  -2  -8   1       13.18       15.36      2.60 o 
  -1  -8   1      243.99      257.37      7.54 o 
   0  -8   1       70.11       72.07      3.14 o 
   1  -8   1        3.34        2.80      0.86 o 
   2  -8   1        2.83        3.68      1.82 o 
   3  -8   1        1.02        0.58      1.71 o 
  -5  -7   1        8.15        4.27      2.40 o 
  -4  -7   1       98.59      105.57      4.68 o 
  -3  -7   1        3.95        5.43      1.45 o 
  -2  -7   1      511.18      483.87      9.39 o 
  -1  -7   1       18.08       24.92      2.69 o 
   0  -7   1      196.66      208.14      4.24 o 
   1  -7   1       45.50       49.74      2.99 o 
   2  -7   1        1.55        0.39      1.59 o 
   3  -7   1        0.45        1.50      1.53 o 
   4  -7   1        0.09        0.72      1.62 o 
  -5  -6   1       10.01        8.90      2.36 o 
  -4  -6   1        1.73        0.00      1.85 o 
  -3  -6   1        5.84        7.77      1.94 o 
  -2  -6   1        1.96        1.52      1.50 o 
  -1  -6   1        0.07        0.66      1.67 o 
   0  -6   1        6.37       10.06      1.30 o 
   1  -6   1       21.82       19.80      2.06 o 
   2  -6   1       12.25       12.31      1.76 o 
   3  -6   1        0.78        1.79      1.49 o 
   4  -6   1        4.81        7.36      2.14 o 
  -5  -5   1        0.55        0.50      1.86 o 
  -4  -5   1        0.34        0.15      1.84 o 
  -3  -5   1        3.46        3.84      1.53 o 
  -2  -5   1       39.69       34.10      2.34 o 
  -1  -5   1       20.72       22.70      1.29 o 
   0  -5   1       77.29       77.04      2.15 o 
   1  -5   1       21.71       19.78      1.72 o 
   2  -5   1      166.62      148.00      4.47 o 
   3  -5   1        1.98        0.12      1.52 o 
   4  -5   1       37.24       40.87      3.23 o 
   5  -5   1       10.40        9.61      2.15 o 
  -6  -4   1        0.06        0.12      1.50 o 
  -5  -4   1        0.18        4.09      1.83 o 
  -4  -4   1        3.74        3.88      1.71 o 
  -3  -4   1       86.72       88.67      3.71 o 
  -2  -4   1       58.66       60.88      2.38 o 
  -1  -4   1       42.62       42.14      2.03 o 
   0  -4   1      308.85      366.39      5.96 o 
   1  -4   1      448.78      521.68      6.30 o 
   2  -4   1       12.37       12.39      1.73 o 
   3  -4   1        0.26        1.20      1.39 o 
   4  -4   1       15.80       21.01      2.18 o 
   5  -4   1        4.50        7.22      1.94 o 
  -6  -3   1        9.43        5.91      3.35 o 
  -5  -3   1       25.08       31.34      1.83 o 
  -4  -3   1        5.72        6.14      1.81 o 
  -3  -3   1      445.64      483.49      7.37 o 
  -2  -3   1        0.42        1.37      0.88 o 
  -1  -3   1      272.61      247.86      3.69 o 
   0  -3   1      126.62      119.56      3.16 o 
   1  -3   1      287.77      285.60      4.23 o 
   2  -3   1       33.65       30.57      1.94 o 
   3  -3   1        5.42        7.46      1.55 o 
   4  -3   1        0.62        1.73      1.45 o 
   5  -3   1        0.02        0.56      1.48 o 
  -6  -2   1       16.44       17.28      5.13 o 
  -5  -2   1        5.54       12.23      6.03 o 
  -4  -2   1       20.61       20.99      2.21 o 
  -3  -2   1        1.69        0.41      1.03 o 
  -2  -2   1        1.74        3.32      0.95 o 
  -1  -2   1      642.56      564.44      4.85 o 
   0  -2   1        1.82        0.05      0.95 o 
   1  -2   1        0.77        0.68      0.75 o 
   2  -2   1       17.94       16.47      1.43 o 
   3  -2   1        0.07        1.60      1.15 o 
   4  -2   1        0.70        2.76      1.33 o 
   5  -2   1        0.62        0.42      1.61 o 
  -6  -1   1        0.12        2.77      4.66 o 
  -5  -1   1        3.29        1.00      5.82 o 
  -4  -1   1        5.17        7.18      4.36 o 
  -3  -1   1        2.33        6.88      3.04 o 
  -2  -1   1        0.86        0.16      2.23 o 
  -1  -1   1      580.30      538.72      4.09 o 
   0  -1   1      364.34      356.92      4.49 o 
   1  -1   1      129.55      121.24      2.13 o 
   2  -1   1       25.65       24.96      1.30 o 
   3  -1   1       31.23       33.00      2.29 o 
   4  -1   1       30.97       26.47      2.39 o 
   5  -1   1        0.16        1.70      1.70 o 
   6  -1   1        0.93        2.49      1.95 o 
  -6   0   1        0.01        0.59      2.72 o 
  -5   0   1        0.14        1.71      3.29 o 
  -4   0   1        6.22        6.73      3.34 o 
  -3   0   1       84.77       89.34      3.98 o 
  -2   0   1       79.50       70.22      3.31 o 
  -1   0   1      340.25      355.54      3.54 o 
   0   0   1     2267.51     2363.31     16.02 o 
   1   0   1     5324.47     5333.07     56.47 o 
   2   0   1     1279.36     1148.12      8.23 o 
   3   0   1      283.82      312.42      5.43 o 
   4   0   1        7.90        7.26      1.59 o 
   5   0   1        0.41        0.59      1.72 o 
   6   0   1        0.02        1.89      1.89 o 
  -6   1   1        0.10        0.23      2.04 o 
  -5   1   1        0.46        0.44      2.50 o 
  -4   1   1       20.77       21.11      3.03 o 
  -3   1   1      102.75       99.54      3.09 o 
  -2   1   1      806.72      880.61      4.93 o 
  -1   1   1      294.94      273.84      2.43 o 
   0   1   1        0.21        0.60      2.12 o 
   1   1   1      319.52      355.34      3.37 o 
   2   1   1      374.95      329.88      4.01 o 
   3   1   1        1.67        3.60      1.08 o 
   4   1   1        0.28        0.47      1.34 o 
   5   1   1        0.81        1.04      1.72 o 
   6   1   1        0.82        0.51      1.73 o 
  -5   2   1        1.88        1.74      2.17 o 
  -4   2   1        2.42        1.34      2.09 o 
  -3   2   1        1.48        0.78      1.54 o 
  -2   2   1       58.24       52.69      2.10 o 
  -1   2   1       14.06       10.98      1.24 o 
   0   2   1       11.77       10.33      0.64 o 
   1   2   1      861.17      729.43      5.34 o 
   2   2   1       39.34       40.72      1.99 o 
   3   2   1        0.05        0.92      1.17 o 
   4   2   1       15.13       13.91      2.14 o 
   5   2   1        0.33        0.15      1.88 o 
   6   2   1        0.67        1.25      2.37 o 
  -5   3   1        0.00        0.74      1.93 o 
  -4   3   1        0.22        0.79      1.93 o 
  -3   3   1        8.21        5.48      1.98 o 
  -2   3   1       32.59       27.65      1.72 o 
  -1   3   1        0.15        0.31      0.29 o 
   0   3   1      424.96      401.20      9.17 o 
   1   3   1        6.75        6.54      0.84 o 
   2   3   1       58.19       60.06      2.36 o 
   3   3   1      113.38      105.22      3.69 o 
   4   3   1       86.21       80.31      3.97 o 
   5   3   1       31.20       32.07      3.30 o 
   6   3   1        0.01        2.32      2.32 o 
  -5   4   1        2.08        2.24      2.40 o 
  -4   4   1        1.10        3.41      1.88 o 
  -3   4   1       18.18       17.27      2.16 o 
  -2   4   1       83.16       80.28      2.99 o 
  -1   4   1        2.98        5.75      1.23 o 
   0   4   1      109.68      107.35      2.19 o 
   1   4   1      249.12      257.30      4.14 o 
   2   4   1      896.24      884.49      9.62 o 
   3   4   1       18.25       20.78      2.07 o 
   4   4   1        8.27       11.01      2.23 o 
   5   4   1       58.91       61.67      4.70 o 
   6   4   1       12.93       14.88      3.04 o 
  -5   5   1        0.36        0.19      2.22 o 
  -4   5   1        0.68        0.33      2.20 o 
  -3   5   1       11.53        8.10      1.99 o 
  -2   5   1        0.04        0.58      1.52 o 
  -1   5   1      271.63      212.69      5.12 o 
   0   5   1        3.90        5.66      0.81 o 
   1   5   1       83.45       71.50      3.38 o 
   2   5   1        1.86        2.39      1.37 o 
   3   5   1        0.91        1.34      1.62 o 
   4   5   1       26.67       28.52      2.90 o 
   5   5   1        2.61        0.39      2.61 o 
   6   5   1        0.13        1.29      2.38 o 
  -4   6   1        0.75        0.53      2.13 o 
  -3   6   1        1.02        3.51      1.76 o 
  -2   6   1        1.00        0.25      1.67 o 
  -1   6   1       71.37       69.21      3.13 o 
   0   6   1       12.80       14.41      1.18 o 
   1   6   1        2.76        6.65      2.13 o 
   2   6   1       19.57       18.92      1.74 o 
   3   6   1        5.50        6.88      1.85 o 
   4   6   1        1.94        1.72      2.64 o 
   5   6   1        0.22        2.08      2.68 o 
  -4   7   1        0.81        2.01      1.88 o 
  -3   7   1        1.09        2.00      2.00 o 
  -2   7   1        0.58        1.58      1.49 o 
  -1   7   1        1.15        2.50      1.51 o 
   0   7   1        0.01        1.41      1.03 o 
   1   7   1        0.01        0.10      1.26 o 
   2   7   1       32.17       37.63      3.20 o 
   3   7   1       10.23       12.42      2.52 o 
   4   7   1        8.60        8.73      2.63 o 
   5   7   1        0.16        4.11      2.37 o 
  -3   8   1        3.21        2.64      2.04 o 
  -2   8   1        8.02        6.98      2.27 o 
  -1   8   1       14.67       13.65      1.97 o 
   0   8   1      109.89      113.15      6.25 o 
   1   8   1      843.61      897.33     11.83 o 
   2   8   1       30.97       23.39      2.92 o 
   3   8   1      145.49      151.38      6.03 o 
   4   8   1       13.09       14.89      2.78 o 
   5   8   1        0.08        3.97      2.88 o 
  -3   9   1        0.32        1.84      1.72 o 
  -2   9   1        8.42        8.39      2.41 o 
  -1   9   1        0.20        1.89      2.00 o 
   0   9   1      242.34      232.68      9.01 o 
   1   9   1       13.34       15.28      2.77 o 
   2   9   1       25.46       20.18      3.49 o 
   3   9   1        4.58        3.11      2.86 o 
   4   9   1        0.00        1.92      2.78 o 
  -2  10   1        3.55        7.23      2.25 o 
  -1  10   1        3.15        4.42      1.96 o 
   0  10   1       14.41       12.95      2.88 o 
   1  10   1        0.34        0.37      2.26 o 
   2  10   1        4.49        3.89      2.49 o 
   3  10   1        6.23        5.78      2.84 o 
   4  10   1        0.11        0.26      2.85 o 
  -1  11   1        0.03        0.70      2.22 o 
   0  11   1        0.13        1.99      2.08 o 
   1  11   1       12.68        8.45      3.02 o 
   2  11   1        0.78        2.70      2.70 o 
   3  11   1        0.79        2.27      3.06 o 
  -3 -10   2        0.10        2.73      2.61 o 
  -2 -10   2        8.51       10.66      3.27 o 
  -1 -10   2        1.09        0.48      2.47 o 
   0 -10   2        0.31        3.49      1.71 o 
   1 -10   2        2.00        2.23      2.04 o 
  -4  -9   2        0.00        0.88      2.21 o 
  -3  -9   2        0.16        1.49      2.56 o 
  -2  -9   2        2.52        1.88      2.82 o 
  -1  -9   2        7.53        7.64      2.80 o 
   0  -9   2        1.24        1.26      1.71 o 
   1  -9   2       18.74       13.34      2.61 o 
   2  -9   2        0.00        1.12      1.75 o 
  -4  -8   2        1.32        1.99      2.23 o 
  -3  -8   2        9.08        6.92      2.53 o 
  -2  -8   2        0.04        0.71      2.12 o 
  -1  -8   2      152.25      162.78      6.36 o 
   0  -8   2       44.23       38.23      2.50 o 
   1  -8   2       34.59       32.95      2.98 o 
   2  -8   2        7.22        7.81      1.94 o 
   3  -8   2        0.35        1.07      1.51 o 
  -5  -7   2        4.29        4.52      2.40 o 
  -4  -7   2       16.33        9.40      2.82 o 
  -3  -7   2       65.85       79.56      4.40 o 
  -2  -7   2      602.45      590.61     10.74 o 
  -1  -7   2      324.21      322.67      7.67 o 
   0  -7   2        2.46        2.39      1.25 o 
   1  -7   2        8.92        6.21      1.92 o 
   2  -7   2       17.56       14.88      2.38 o 
   3  -7   2        2.19        3.65      1.57 o 
   4  -7   2        0.42        0.16      1.57 o 
  -5  -6   2        0.03        2.37      2.37 o 
  -4  -6   2        3.92        3.16      2.01 o 
  -3  -6   2       54.30       51.88      3.55 o 
  -2  -6   2       15.39       14.62      2.05 o 
  -1  -6   2       13.21       16.01      2.77 o 
   0  -6   2        0.84        1.11      1.11 o 
   1  -6   2        1.89        4.00      1.29 o 
   2  -6   2        6.62        6.38      1.64 o 
   3  -6   2        4.39        2.74      1.72 o 
   4  -6   2        1.14        1.97      1.97 o 
  -5  -5   2        0.01        0.90      1.92 o 
  -4  -5   2        0.00        0.62      2.13 o 
  -3  -5   2        5.41        6.76      1.69 o 
  -2  -5   2        2.73        2.75      1.32 o 
  -1  -5   2        7.84        7.67      1.60 o 
   0  -5   2       48.00       58.44      4.83 o 
   1  -5   2       19.51       17.53      1.93 o 
   2  -5   2        5.71        6.87      1.77 o 
   3  -5   2        6.49        8.26      1.92 o 
   4  -5   2        5.25        5.90      2.08 o 
   5  -5   2       10.71       13.70      2.33 o 
  -5  -4   2        4.58        1.79      1.76 o 
  -4  -4   2        0.92        0.86      1.80 o 
  -3  -4   2        0.24        0.69      1.43 o 
  -2  -4   2       77.60       75.85      3.08 o 
  -1  -4   2       23.77       20.68      1.58 o 
   0  -4   2      833.37      841.01     14.76 o 
   1  -4   2        8.34       10.59      1.43 o 
   2  -4   2       57.45       60.88      2.72 o 
   3  -4   2        2.02        3.28      1.65 o 
   4  -4   2        0.67        1.93      1.93 o 
   5  -4   2        0.17        1.54      1.89 o 
  -6  -3   2        6.43        6.55      1.80 o 
  -5  -3   2        3.82        1.68      1.30 o 
  -4  -3   2        1.71        2.28      1.57 o 
  -3  -3   2      196.77      191.76      5.14 o 
  -2  -3   2      139.17      147.62      3.81 o 
  -1  -3   2       44.49       40.89      2.17 o 
   0  -3   2        7.97       10.46      0.87 o 
   1  -3   2      551.24      580.87      6.25 o 
   2  -3   2      136.78      140.41      3.93 o 
   3  -3   2        3.15        3.99      1.71 o 
   4  -3   2       22.53       17.69      2.61 o 
   5  -3   2        1.84        2.17      0.70 o 
  -6  -2   2        3.28        2.87      7.16 o 
  -5  -2   2       13.19       15.24      3.98 o 
  -4  -2   2        1.89        5.09      1.33 o 
  -3  -2   2      114.51      124.69      2.79 o 
  -2  -2   2        3.71        4.22      1.21 o 
  -1  -2   2      256.35      278.37      3.75 o 
   0  -2   2       72.07       72.97      1.88 o 
   1  -2   2      194.49      168.38      3.07 o 
   2  -2   2      106.57      111.09      3.31 o 
   3  -2   2        0.00        1.00      1.25 o 
   4  -2   2        0.05        0.76      1.40 o 
   5  -2   2        0.30        0.16      1.85 o 
  -6  -1   2        0.13        7.34      7.82 o 
  -5  -1   2        2.17        3.32      6.53 o 
  -4  -1   2        5.08       11.15      3.71 o 
  -3  -1   2       85.94       96.01      3.19 o 
  -2  -1   2        8.10        9.85      2.79 o 
  -1  -1   2      153.27      165.99      2.77 o 
   0  -1   2       51.68       74.64      1.36 o 
   1  -1   2       13.13       12.61      1.16 o 
   2  -1   2      123.53      140.10      3.40 o 
   3  -1   2        0.37        1.86      1.17 o 
   4  -1   2       14.80       12.83      1.90 o 
   5  -1   2        0.63        2.44      1.74 o 
   6  -1   2        1.72        2.33      0.69 o 
  -6   0   2        0.11        3.98      4.79 o 
  -5   0   2        0.24        1.33      5.01 o 
  -4   0   2        0.02        0.75      4.34 o 
  -3   0   2       15.93       15.07      3.97 o 
  -2   0   2        6.45        7.34      1.87 o 
  -1   0   2        3.63        4.29      0.90 o 
   0   0   2       10.53       13.32      1.12 o 
   1   0   2      169.12      146.32      2.14 o 
   2   0   2       19.27       19.48      1.61 o 
   3   0   2      232.72      245.75      4.83 o 
   4   0   2        0.01        1.33      1.29 o 
   5   0   2        0.33        1.86      1.86 o 
   6   0   2        0.07        1.56      1.48 o 
  -5   1   2        1.43        1.21      3.69 o 
  -4   1   2       39.35       35.88      4.47 o 
  -3   1   2       88.43       86.98      5.58 o 
  -2   1   2       42.88       41.84      4.01 o 
  -1   1   2    10764.48    10566.58    138.62 o 
   0   1   2      105.10      108.16      1.83 o 
   1   1   2      587.90      640.95      4.55 o 
   2   1   2      411.44      410.87      4.52 o 
   3   1   2       91.59      102.25      2.86 o 
   4   1   2        1.51        1.29      1.40 o 
   5   1   2        1.52        1.37      1.82 o 
   6   1   2        0.13        0.17      1.94 o 
  -5   2   2        0.91        2.17      2.25 o 
  -4   2   2       20.01       18.91      3.13 o 
  -3   2   2        0.06        1.16      2.18 o 
  -2   2   2      155.69      166.50      4.38 o 
  -1   2   2        9.24        9.04      1.49 o 
   0   2   2     3953.06     4298.42     39.10 o 
   1   2   2     1486.48     1382.34      7.31 o 
   2   2   2      487.09      499.44      5.61 o 
   3   2   2        0.17        0.94      1.02 o 
   4   2   2        0.36        3.00      1.28 o 
   5   2   2       18.21       23.24      2.65 o 
   6   2   2        4.57        0.00      2.44 o 
  -5   3   2        0.78        0.43      2.25 o 
  -4   3   2        1.23        2.07      2.05 o 
  -3   3   2        0.09        0.40      1.77 o 
  -2   3   2       13.09       12.67      1.71 o 
  -1   3   2      100.34       95.02      2.04 o 
   0   3   2       54.29       58.89      1.40 o 
   1   3   2       15.40       15.73      1.15 o 
   2   3   2       27.00       29.65      1.43 o 
   3   3   2        6.53        7.13      1.62 o 
   4   3   2        5.09        2.87      1.78 o 
   5   3   2      146.34      138.36      5.28 o 
   6   3   2        6.53        9.91      2.21 o 
  -5   4   2        0.05        2.42      2.42 o 
  -4   4   2        0.49        0.74      2.02 o 
  -3   4   2        1.59        0.43      1.64 o 
  -2   4   2       39.72       35.48      2.71 o 
  -1   4   2       78.07       88.33      3.16 o 
   0   4   2       56.04       49.38      1.44 o 
   1   4   2      626.82      545.17      5.73 o 
   2   4   2     2496.08     2712.44     14.87 o 
   3   4   2       12.23       11.51      1.55 o 
   4   4   2      113.11      109.75      4.59 o 
   5   4   2       62.20       65.13      4.20 o 
   6   4   2        9.04        4.38      2.93 o 
  -5   5   2        1.73        3.93      2.12 o 
  -4   5   2        0.16        0.55      1.99 o 
  -3   5   2        7.23        6.19      1.90 o 
  -2   5   2       95.34       80.39      3.67 o 
  -1   5   2       61.54       68.47      3.15 o 
   0   5   2       16.41       15.07      1.01 o 
   1   5   2      234.67      227.23      4.60 o 
   2   5   2      670.40      731.31      8.54 o 
   3   5   2        1.62        2.13      1.36 o 
   4   5   2       10.70        7.23      2.48 o 
   5   5   2        4.85        1.14      2.74 o 
   6   5   2        0.08        1.32      2.75 o 
  -4   6   2        0.05        1.27      2.05 o 
  -3   6   2       24.52       23.32      3.07 o 
  -2   6   2        4.34        1.59      1.59 o 
  -1   6   2        0.26        0.67      1.29 o 
   0   6   2        0.25        0.18      0.90 o 
   1   6   2       70.44       77.60      3.51 o 
   2   6   2        0.81        1.57      1.41 o 
   3   6   2        0.87        0.14      1.73 o 
   4   6   2        3.95        3.34      1.98 o 
   5   6   2        2.11        3.04      2.72 o 
  -4   7   2        0.25        0.18      2.14 o 
  -3   7   2        2.03        3.72      1.92 o 
  -2   7   2        5.14        1.75      2.17 o 
  -1   7   2       11.77       10.68      1.68 o 
   0   7   2        2.79        3.70      1.03 o 
   1   7   2        3.34        2.90      1.51 o 
   2   7   2       33.84       31.27      2.78 o 
   3   7   2        0.37        0.96      1.77 o 
   4   7   2        8.28        4.58      2.65 o 
   5   7   2        7.24       10.30      2.82 o 
  -3   8   2        0.94        0.16      1.64 o 
  -2   8   2        4.27        6.39      1.94 o 
  -1   8   2       27.78       29.35      2.66 o 
   0   8   2       40.12       41.97      4.84 o 
   1   8   2      268.73      279.82      6.93 o 
   2   8   2        0.24        0.96      1.83 o 
   3   8   2      189.76      164.04      6.47 o 
   4   8   2       69.82       63.68      5.16 o 
   5   8   2        2.41        5.76      2.93 o 
  -3   9   2        0.57        2.60      1.76 o 
  -2   9   2        0.23        1.04      1.93 o 
  -1   9   2       31.98       37.04      3.28 o 
   0   9   2       27.59       28.31      2.16 o 
   1   9   2       19.36       23.23      3.07 o 
   2   9   2       32.76       30.42      3.38 o 
   3   9   2        4.76        1.48      2.74 o 
   4   9   2        0.06        2.87      2.87 o 
  -2  10   2        0.09        0.91      2.32 o 
  -1  10   2        1.40        0.67      2.44 o 
   0  10   2       25.29       21.92      2.89 o 
   1  10   2       37.84       31.88      3.31 o 
   2  10   2        4.44        3.29      2.57 o 
   3  10   2        0.07        0.72      2.49 o 
   4  10   2        5.22       10.83      3.17 o 
  -1  11   2        0.02        0.18      2.07 o 
   0  11   2        0.17        1.69      1.52 o 
   1  11   2        5.73        7.80      2.53 o 
   2  11   2        0.00        2.84      2.84 o 
   3  11   2        0.23        3.89      2.24 o 
  -2 -10   3        0.21        0.51      2.86 o 
  -1 -10   3        0.31        2.16      2.53 o 
   0 -10   3        2.41        3.49      2.18 o 
   1 -10   3        2.04        3.26      1.91 o 
  -3  -9   3        5.12        4.88      2.85 o 
  -2  -9   3        0.09        2.75      2.75 o 
  -1  -9   3        1.75        2.89      2.40 o 
   0  -9   3        1.09        0.98      2.51 o 
   1  -9   3        0.14        1.58      1.88 o 
   2  -9   3        0.18        1.95      1.95 o 
  -4  -8   3        1.02        0.64      2.43 o 
  -3  -8   3       15.62       17.94      3.27 o 
  -2  -8   3       24.36       26.54      3.11 o 
  -1  -8   3       11.34        7.93      2.76 o 
   0  -8   3        9.30        8.45      1.61 o 
   1  -8   3        7.09        2.66      2.01 o 
   2  -8   3       32.93       27.69      3.15 o 
   3  -8   3        0.16        0.17      1.67 o 
  -4  -7   3        0.01        3.67      1.85 o 
  -3  -7   3        6.10        3.83      2.48 o 
  -2  -7   3        1.69        4.28      2.17 o 
  -1  -7   3      402.80      403.20      8.70 o 
   0  -7   3        0.83        0.65      1.27 o 
   1  -7   3       35.50       34.90      2.97 o 
   2  -7   3        6.82        6.07      1.85 o 
   3  -7   3        4.39        3.10      1.89 o 
   4  -7   3        0.01        1.76      1.84 o 
  -5  -6   3        8.38        6.19      2.99 o 
  -4  -6   3        0.35        2.34      2.48 o 
  -3  -6   3       24.61       26.35      3.21 o 
  -2  -6   3        4.91        6.12      1.90 o 
  -1  -6   3      243.35      234.85      6.02 o 
   0  -6   3       93.55       93.49      3.08 o 
   1  -6   3        0.01        0.83      1.56 o 
   2  -6   3        2.31        6.17      1.67 o 
   3  -6   3        0.00        1.91      1.91 o 
   4  -6   3        0.75        0.32      1.93 o 
  -5  -5   3        0.06        1.29      1.87 o 
  -4  -5   3        0.00        0.16      2.20 o 
  -3  -5   3        0.30        2.68      1.76 o 
  -2  -5   3        0.82        1.52      1.54 o 
  -1  -5   3       56.84       50.89      2.79 o 
   0  -5   3      134.70      121.94      2.82 o 
   1  -5   3       13.63       16.59      1.67 o 
   2  -5   3        3.39        1.68      1.68 o 
   3  -5   3       28.21       35.03      2.90 o 
   4  -5   3        7.68        9.87      2.47 o 
  -5  -4   3        0.19        1.16      1.67 o 
  -4  -4   3        0.73        1.03      1.77 o 
  -3  -4   3       25.80       28.95      2.60 o 
  -2  -4   3        6.47        5.61      1.61 o 
  -1  -4   3       29.88       26.24      1.87 o 
   0  -4   3       38.75       33.41      1.79 o 
   1  -4   3      712.68      735.69      8.15 o 
   2  -4   3        1.48        0.31      1.37 o 
   3  -4   3      137.30      139.23      4.91 o 
   4  -4   3       15.85       15.43      2.63 o 
   5  -4   3        1.52        0.50      2.18 o 
  -5  -3   3        0.18        0.94      1.03 o 
  -4  -3   3       19.49       14.23      2.15 o 
  -3  -3   3        7.70       13.71      1.68 o 
  -2  -3   3        4.14        4.91      1.42 o 
  -1  -3   3      224.19      200.13      3.95 o 
   0  -3   3     1424.30     1483.01     16.18 o 
   1  -3   3       11.78       16.40      1.64 o 
   2  -3   3      147.76      141.54      4.06 o 
   3  -3   3      101.73      105.62      4.20 o 
   4  -3   3       38.07       33.16      3.16 o 
   5  -3   3        6.39        3.91      2.47 o 
  -5  -2   3        4.45        3.51      2.06 o 
  -4  -2   3       20.68       18.64      1.72 o 
  -3  -2   3       25.47       22.95      1.73 o 
  -2  -2   3       20.53       22.96      1.62 o 
  -1  -2   3      472.61      449.81      5.19 o 
   0  -2   3        2.84        1.76      0.54 o 
   1  -2   3        2.56        0.29      0.96 o 
   2  -2   3      288.90      282.43      4.93 o 
   3  -2   3        7.45        7.89      1.65 o 
   4  -2   3        1.66        1.23      1.87 o 
   5  -2   3        1.44        2.10      1.73 o 
  -5  -1   3        0.02        1.64      4.98 o 
  -4  -1   3        0.22        2.54      2.38 o 
  -3  -1   3        1.10        1.96      1.14 o 
  -2  -1   3       17.20       17.76      1.46 o 
  -1  -1   3       50.03       47.15      1.39 o 
   0  -1   3       19.82       24.97      1.32 o 
   1  -1   3       28.11       30.96      1.39 o 
   2  -1   3      207.29      190.10      3.69 o 
   3  -1   3        6.08        5.60      1.43 o 
   4  -1   3        6.59        6.15      2.11 o 
   5  -1   3        1.92        1.28      2.03 o 
   6  -1   3        0.81        0.72      2.17 o 
  -5   0   3        0.04       12.12      5.68 o 
  -4   0   3        0.03        3.63      4.78 o 
  -3   0   3        0.02        2.75      2.75 o 
  -2   0   3       45.87       47.69      2.71 o 
  -1   0   3       95.53      111.43      1.81 o 
   0   0   3     3285.10     3171.35     79.01 o 
   1   0   3      137.75      112.69      2.14 o 
   2   0   3      224.21      228.63      3.75 o 
   3   0   3       80.71       97.62      3.33 o 
   4   0   3        9.32       12.02      2.19 o 
   5   0   3        0.60        2.07      1.83 o 
   6   0   3        0.01        0.55      1.87 o 
  -5   1   3        2.02        4.57      4.57 o 
  -4   1   3       14.34       23.67      5.01 o 
  -3   1   3       63.11       52.87      5.07 o 
  -2   1   3       72.09       78.70      3.43 o 
  -1   1   3    11817.92    11979.64    146.77 o 
   0   1   3     2338.67     2447.21     33.17 o 
   1   1   3     1989.75     1728.08     35.86 o 
   2   1   3     1229.99     1364.76      8.64 o 
   3   1   3        0.75        0.30      1.18 o 
   4   1   3        4.23        2.34      1.71 o 
   5   1   3        1.40        0.62      1.88 o 
   6   1   3        4.43        4.91      1.28 o 
  -5   2   3        0.11        0.91      2.92 o 
  -4   2   3        4.59        8.05      3.71 o 
  -3   2   3        8.31        4.20      2.87 o 
  -2   2   3      436.75      431.75      8.23 o 
  -1   2   3        1.38        1.17      0.30 o 
   0   2   3      137.55      135.44      3.60 o 
   1   2   3      597.72      527.80      4.91 o 
   2   2   3       21.96       29.69      1.89 o 
   3   2   3        0.00        0.63      1.05 o 
   4   2   3        4.79        5.31      1.58 o 
   5   2   3       15.46       15.10      2.36 o 
   6   2   3        0.03        0.71      2.18 o 
  -5   3   3        0.03        0.00      2.60 o 
  -4   3   3        0.44        1.14      2.63 o 
  -3   3   3       16.07        9.44      2.99 o 
  -2   3   3       27.12       33.73      2.01 o 
  -1   3   3        0.98        0.84      1.51 o 
   0   3   3       10.30        7.94      2.09 o 
   1   3   3       27.27       25.48      1.43 o 
   2   3   3       14.00       11.97      1.59 o 
   3   3   3        3.17        6.47      1.94 o 
   4   3   3        1.05        0.23      1.63 o 
   5   3   3       14.17       13.39      2.36 o 
   6   3   3       18.59       14.62      2.73 o 
  -5   4   3        0.21        2.69      2.47 o 
  -4   4   3        0.38        1.41      2.45 o 
  -3   4   3        0.35        0.84      1.96 o 
  -2   4   3        4.61        3.23      1.90 o 
  -1   4   3      253.90      258.09      4.57 o 
   0   4   3        0.06        3.59      1.79 o 
   1   4   3      115.26      113.10      3.11 o 
   2   4   3        0.99        3.78      1.15 o 
   3   4   3      249.16      242.61      5.46 o 
   4   4   3        8.84        8.01      2.26 o 
   5   4   3       32.54       35.73      3.48 o 
   6   4   3        0.10        0.17      2.27 o 
  -5   5   3        1.08        2.10      2.39 o 
  -4   5   3        0.00        3.48      2.33 o 
  -3   5   3       16.44       17.63      2.40 o 
  -2   5   3       58.45       48.67      2.99 o 
  -1   5   3       38.62       49.06      2.71 o 
   0   5   3       48.40       44.35      1.51 o 
   1   5   3      135.97      151.90      3.77 o 
   2   5   3      220.50      245.09      4.39 o 
   3   5   3       89.17       92.76      3.81 o 
   4   5   3      102.53       95.18      4.63 o 
   5   5   3       35.46       29.20      3.86 o 
   6   5   3        0.95        2.91      2.39 o 
  -4   6   3        0.99        0.39      2.26 o 
  -3   6   3       15.74       16.92      2.56 o 
  -2   6   3       31.48       32.18      2.87 o 
  -1   6   3        2.32        2.60      1.25 o 
   0   6   3       36.90       37.18      1.36 o 
   1   6   3       73.26       74.21      3.47 o 
   2   6   3        6.16        6.19      1.42 o 
   3   6   3       45.13       50.07      3.95 o 
   4   6   3        0.37        0.85      1.91 o 
   5   6   3        0.81        3.58      2.95 o 
   6   6   3        0.06        3.11      2.68 o 
  -4   7   3        0.69        3.82      2.31 o 
  -3   7   3        0.63        1.55      2.16 o 
  -2   7   3       10.41        8.24      2.24 o 
  -1   7   3        6.95        4.18      1.55 o 
   0   7   3        1.23        1.62      1.02 o 
   1   7   3       14.15       11.75      1.72 o 
   2   7   3        5.85        5.31      1.80 o 
   3   7   3        8.56        7.01      1.88 o 
   4   7   3        0.56        1.59      2.29 o 
   5   7   3        2.25        2.49      0.79 o 
  -3   8   3        0.06        1.90      1.90 o 
  -2   8   3        1.10        1.91      1.91 o 
  -1   8   3        5.49        5.82      1.48 o 
   0   8   3        8.68        7.18      1.31 o 
   1   8   3        1.79        2.70      1.69 o 
   2   8   3        2.28        3.52      1.65 o 
   3   8   3       15.82       19.04      3.09 o 
   4   8   3       26.23       21.69      3.38 o 
   5   8   3        0.42        5.68      2.85 o 
  -3   9   3        1.25        2.21      2.31 o 
  -2   9   3        0.02        1.54      1.81 o 
  -1   9   3       60.64       66.80      3.92 o 
   0   9   3      182.97      178.62      4.33 o 
   1   9   3       52.11       55.03      3.62 o 
   2   9   3        7.03        3.60      2.39 o 
   3   9   3        5.29        6.59      2.21 o 
   4   9   3        0.66        0.24      2.73 o 
   5   9   3        0.92        3.89      3.36 o 
  -2  10   3        1.65        5.37      2.05 o 
  -1  10   3       29.07       31.51      3.11 o 
   0  10   3        0.19        0.71      2.01 o 
   1  10   3       74.10       81.52      4.47 o 
   2  10   3        9.70        8.86      2.65 o 
   3  10   3        0.03        0.00      2.49 o 
   4  10   3        5.62        7.28      3.10 o 
  -1  11   3        0.77        4.18      1.90 o 
   0  11   3        0.78        1.02      3.04 o 
   1  11   3        5.65        9.39      2.67 o 
   2  11   3        2.90        7.18      2.62 o 
   3  11   3        0.00        3.14      3.14 o 
   1  12   3        0.17        5.15      2.36 o 
   2  12   3        0.02        0.00      2.90 o 
  -1 -10   4        1.61        6.38      2.72 o 
   0 -10   4       15.17       16.47      2.50 o 
  -3  -9   4        5.55        4.14      2.87 o 
  -2  -9   4        1.49        0.90      2.47 o 
  -1  -9   4        1.85        3.66      2.41 o 
   0  -9   4        2.52        0.72      1.83 o 
   1  -9   4        2.26        0.58      2.05 o 
   2  -9   4        0.13        1.74      2.03 o 
  -3  -8   4        2.82        2.08      2.59 o 
  -2  -8   4       25.38       23.86      3.44 o 
  -1  -8   4        0.29        0.74      2.01 o 
   0  -8   4       27.32       27.24      3.36 o 
   1  -8   4        0.67        2.66      1.93 o 
   2  -8   4        4.36        0.17      1.85 o 
   3  -8   4        0.11        1.86      1.86 o 
  -4  -7   4        0.07        2.05      2.26 o 
  -3  -7   4        1.73        2.45      2.17 o 
  -2  -7   4      122.34      117.36      5.69 o 
  -1  -7   4        3.33        5.76      2.43 o 
   0  -7   4       27.81       26.70      3.50 o 
   1  -7   4        2.10        1.17      1.80 o 
   2  -7   4        7.70        4.00      2.35 o 
   3  -7   4        0.59        2.14      1.51 o 
  -4  -6   4        4.68        3.26      2.94 o 
  -3  -6   4      202.57      227.19      7.37 o 
  -2  -6   4       65.96       67.48      4.05 o 
  -1  -6   4       58.16       55.15      3.41 o 
   0  -6   4        7.70        7.84      1.63 o 
   1  -6   4       15.77       15.62      2.27 o 
   2  -6   4        3.83        3.66      1.93 o 
   3  -6   4        3.29        4.85      1.66 o 
   4  -6   4        2.65        3.18      1.98 o 
  -5  -5   4        0.75        2.42      2.42 o 
  -4  -5   4       10.01       14.11      2.50 o 
  -3  -5   4        1.00        0.77      2.00 o 
  -2  -5   4       15.51       15.16      2.51 o 
  -1  -5   4        4.79        6.62      1.70 o 
   0  -5   4       17.12       20.63      1.22 o 
   1  -5   4       47.57       50.62      2.99 o 
   2  -5   4        5.64        3.93      1.69 o 
   3  -5   4       22.28       19.41      2.53 o 
   4  -5   4        1.55        2.45      2.06 o 
  -5  -4   4        0.59        0.14      1.67 o 
  -4  -4   4        0.10        0.62      1.77 o 
  -3  -4   4        0.00        0.41      1.54 o 
  -2  -4   4        0.99        1.97      1.48 o 
  -1  -4   4        1.19        3.16      1.01 o 
   0  -4   4       17.85       18.73      2.72 o 
   1  -4   4       46.47       53.04      2.76 o 
   2  -4   4       56.24       56.83      3.08 o 
   3  -4   4      122.98      132.49      4.97 o 
   4  -4   4       85.52       87.08      4.87 o 
   5  -4   4        0.50        0.87      1.86 o 
  -5  -3   4        0.17        0.10      1.10 o 
  -4  -3   4        2.31        2.43      0.72 o 
  -3  -3   4        5.47        4.77      1.47 o 
  -2  -3   4        0.54        0.19      1.13 o 
  -1  -3   4      348.36      343.58      6.07 o 
   0  -3   4      220.00      213.99      7.78 o 
   1  -3   4      206.74      207.64      4.61 o 
   2  -3   4       26.76       25.77      2.21 o 
   3  -3   4       26.11       25.73      2.69 o 
   4  -3   4       22.46       26.59      3.03 o 
   5  -3   4        5.45        4.85      2.33 o 
  -5  -2   4        0.00        1.20      1.56 o 
  -4  -2   4       56.01       57.86      2.19 o 
  -3  -2   4        5.25        3.75      1.38 o 
  -2  -2   4       27.66       23.91      1.65 o 
  -1  -2   4      151.24      177.70      3.77 o 
   0  -2   4      750.77      769.59      9.68 o 
   1  -2   4       14.54       20.00      1.67 o 
   2  -2   4       34.40       30.03      2.30 o 
   3  -2   4        2.00        2.39      1.56 o 
   4  -2   4        2.32        0.86      1.87 o 
   5  -2   4        1.57        1.03      2.01 o 
  -5  -1   4        3.12        2.27      3.85 o 
  -4  -1   4        0.78        2.84      1.63 o 
  -3  -1   4        1.65        2.74      0.95 o 
  -2  -1   4       79.01       86.03      2.56 o 
  -1  -1   4       12.79       12.60      1.10 o 
   0  -1   4        0.17        0.71      0.62 o 
   1  -1   4        0.18        0.46      1.02 o 
   2  -1   4        0.65        1.14      1.14 o 
   3  -1   4        3.40        5.57      1.62 o 
   4  -1   4        6.11        5.33      1.59 o 
   5  -1   4        0.35        2.02      2.29 o 
   6  -1   4        0.44        1.50      2.18 o 
  -5   0   4        0.01        5.21      5.21 o 
  -4   0   4        0.89        0.86      3.03 o 
  -3   0   4        3.87        4.67      1.64 o 
  -2   0   4       91.96       81.96      2.88 o 
  -1   0   4      113.38      119.33      2.19 o 
   0   0   4        6.78       10.73      2.67 o 
   1   0   4       49.01       44.27      1.68 o 
   2   0   4        9.02       10.26      1.14 o 
   3   0   4      181.16      191.20      4.80 o 
   4   0   4        0.73        2.95      1.67 o 
   5   0   4        2.31        2.13      2.13 o 
   6   0   4        1.37        1.32      2.25 o 
  -5   1   4        0.13        0.90      5.04 o 
  -4   1   4        7.22        9.40      4.62 o 
  -3   1   4       11.81        8.96      3.63 o 
  -2   1   4        0.82        1.93      1.93 o 
  -1   1   4      720.44      590.00      6.72 o 
   0   1   4     2774.32     2618.44     33.92 o 
   1   1   4      816.85      805.46      6.09 o 
   2   1   4     1421.12     1369.53      9.23 o 
   3   1   4       10.30       10.96      1.59 o 
   4   1   4        0.07        0.59      1.35 o 
   5   1   4        0.12        0.31      1.76 o 
   6   1   4        4.45        3.70      2.32 o 
  -5   2   4        2.09        3.58      4.00 o 
  -4   2   4        7.01       11.18      4.99 o 
  -3   2   4       47.11       52.00      5.62 o 
  -2   2   4       78.10       58.95      4.56 o 
  -1   2   4      129.55      129.92      3.65 o 
   0   2   4      168.93      175.05      2.78 o 
   1   2   4       46.68       50.85      2.25 o 
   2   2   4       82.12       65.86      2.44 o 
   3   2   4        2.11        3.53      1.08 o 
   4   2   4       14.69       14.25      1.83 o 
   5   2   4        5.31        5.37      1.95 o 
   6   2   4        3.30        3.31      2.26 o 
  -5   3   4        1.08        0.00      3.34 o 
  -4   3   4        0.11        1.05      3.16 o 
  -3   3   4        0.03        0.01      3.58 o 
  -2   3   4       24.12       27.07      2.40 o 
  -1   3   4      507.90      557.90      6.11 o 
   0   3   4       14.83       14.25      3.33 o 
   1   3   4      337.14      391.52      4.64 o 
   2   3   4        8.60        8.87      1.16 o 
   3   3   4        3.91        2.32      1.44 o 
   4   3   4       30.43       31.53      3.16 o 
   5   3   4       11.75        9.39      2.35 o 
   6   3   4        2.32        6.32      1.91 o 
  -5   4   4        0.26        3.72      2.61 o 
  -4   4   4        0.01        1.83      2.88 o 
  -3   4   4        0.82        1.70      2.23 o 
  -2   4   4        0.02        0.15      1.88 o 
  -1   4   4       81.70       88.46      3.93 o 
   0   4   4        0.31        0.76      0.97 o 
   1   4   4      109.97      132.80      2.72 o 
   2   4   4       32.94       33.13      2.39 o 
   3   4   4        8.17        9.34      1.72 o 
   4   4   4      314.37      308.96      7.44 o 
   5   4   4        0.04        0.34      2.32 o 
   6   4   4        0.01        2.23      1.83 o 
  -5   5   4        0.10        0.61      2.05 o 
  -4   5   4        0.24        2.30      2.47 o 
  -3   5   4        4.78        4.87      1.26 o 
  -2   5   4        3.07        1.44      2.00 o 
  -1   5   4        8.85       11.13      2.26 o 
   0   5   4        2.42        2.43      0.67 o 
   1   5   4     1831.61     2029.33     12.49 o 
   2   5   4       12.95       12.47      1.71 o 
   3   5   4       41.44       38.14      2.67 o 
   4   5   4      151.46      161.36      5.70 o 
   5   5   4      109.24      105.98      5.53 o 
   6   5   4        0.24        1.94      2.05 o 
  -4   6   4        1.74        2.25      0.69 o 
  -3   6   4        0.24        2.28      1.90 o 
  -2   6   4       31.92       25.69      3.09 o 
  -1   6   4        2.83        1.27      1.58 o 
   0   6   4       75.23       79.71      2.21 o 
   1   6   4      106.17      117.44      3.69 o 
   2   6   4       80.11       77.61      3.44 o 
   3   6   4      185.30      186.42      5.70 o 
   4   6   4        0.02        2.00      2.08 o 
   5   6   4        0.82        0.20      2.21 o 
   6   6   4        0.36        3.52      2.52 o 
  -4   7   4        0.30        1.76      2.23 o 
  -3   7   4        0.01        0.90      1.84 o 
  -2   7   4       10.71       11.82      2.19 o 
  -1   7   4        1.16        0.76      1.54 o 
   0   7   4        0.04        1.06      1.36 o 
   1   7   4       23.95       19.99      1.95 o 
   2   7   4       33.49       30.50      2.79 o 
   3   7   4       24.10       24.49      3.16 o 
   4   7   4        9.66       11.36      2.42 o 
   5   7   4        1.50        1.17      2.88 o 
  -3   8   4        0.34        1.83      2.05 o 
  -2   8   4        0.08        0.81      1.77 o 
  -1   8   4        0.92        1.60      1.60 o 
   0   8   4        0.17        1.15      1.15 o 
   1   8   4       19.23       19.44      2.57 o 
   2   8   4       11.83       18.76      2.58 o 
   3   8   4        7.32        5.00      2.23 o 
   4   8   4        3.15        3.17      3.10 o 
   5   8   4        1.89        1.10      3.08 o 
  -3   9   4        0.92        1.66      2.14 o 
  -2   9   4        1.97        5.43      2.15 o 
  -1   9   4       28.42       23.08      2.93 o 
   0   9   4      308.52      331.04      9.33 o 
   1   9   4        0.16        1.88      1.92 o 
   2   9   4      187.76      165.33      6.33 o 
   3   9   4       72.20       68.58      5.02 o 
   4   9   4        4.64        1.54      3.34 o 
   5   9   4        0.04        1.54      3.43 o 
  -2  10   4        0.42        0.17      2.11 o 
  -1  10   4       54.08       54.28      4.42 o 
   0  10   4        1.69        0.42      1.58 o 
   1  10   4        0.01        0.54      2.36 o 
   2  10   4        0.01        1.45      2.47 o 
   3  10   4        0.00        0.50      2.84 o 
   4  10   4        6.99        0.00      3.65 o 
  -1  11   4        4.60        4.77      2.03 o 
   0  11   4        2.12        1.85      1.68 o 
   1  11   4        0.07        2.58      2.58 o 
   2  11   4        1.04        2.56      2.86 o 
   3  11   4        2.55        3.50      3.04 o 
   0  12   4        2.08        4.40      1.96 o 
   1  12   4        0.00        3.81      1.80 o 
   2  12   4        0.00        2.32      2.54 o 
  -2  -9   5        0.25        2.77      2.77 o 
  -1  -9   5        0.85        0.21      2.54 o 
   0  -9   5        6.04       10.88      3.73 o 
   1  -9   5        0.10        3.04      2.18 o 
  -3  -8   5        0.77        1.97      2.17 o 
  -2  -8   5        1.76        1.45      2.44 o 
  -1  -8   5        0.33        1.99      2.58 o 
   0  -8   5       16.16       15.54      1.95 o 
   1  -8   5        1.80        4.24      1.98 o 
   2  -8   5        2.54        1.91      2.12 o 
  -4  -7   5        2.21        6.04      2.34 o 
  -3  -7   5        0.82        4.22      2.58 o 
  -2  -7   5       44.62       48.12      4.17 o 
  -1  -7   5       64.68       70.60      4.28 o 
   0  -7   5       21.33       21.42      2.77 o 
   1  -7   5       48.48       42.99      3.62 o 
   2  -7   5        3.03        0.83      2.04 o 
   3  -7   5        0.11        1.91      1.92 o 
  -4  -6   5       13.63       17.01      3.13 o 
  -3  -6   5       96.62      102.62      5.32 o 
  -2  -6   5      278.74      297.58      7.98 o 
  -1  -6   5        1.62        2.89      1.82 o 
   0  -6   5       22.87       23.53      2.48 o 
   1  -6   5       17.77       10.95      2.09 o 
   2  -6   5       12.23       14.12      2.33 o 
   3  -6   5        1.23        0.82      1.95 o 
   4  -6   5        1.34        4.05      2.12 o 
  -5  -5   5        1.45        4.40      2.33 o 
  -4  -5   5        1.79        1.10      2.44 o 
  -3  -5   5        4.78        5.68      2.26 o 
  -2  -5   5        7.79        8.37      2.19 o 
  -1  -5   5       16.74       21.13      2.46 o 
   0  -5   5        0.08        2.66      1.43 o 
   1  -5   5       11.18       12.42      1.84 o 
   2  -5   5        7.34        7.67      1.92 o 
   3  -5   5        1.44        2.95      1.95 o 
   4  -5   5        5.68        3.98      2.23 o 
  -5  -4   5        0.00        0.84      1.49 o 
  -4  -4   5        1.71        4.78      1.64 o 
  -3  -4   5        0.56        1.75      1.89 o 
  -2  -4   5       16.28       15.93      2.23 o 
  -1  -4   5      101.98      114.03      4.10 o 
   0  -4   5        0.39        1.35      0.92 o 
   1  -4   5        2.28        2.99      1.43 o 
   2  -4   5        2.03        0.75      1.61 o 
   3  -4   5        0.07        2.89      1.86 o 
   4  -4   5       60.29       66.39      4.15 o 
   5  -4   5        0.13        0.18      1.96 o 
  -5  -3   5        0.02        0.31      1.10 o 
  -4  -3   5        0.35        2.29      1.49 o 
  -3  -3   5        7.09        8.84      1.69 o 
  -2  -3   5        1.05        0.45      1.47 o 
  -1  -3   5       93.37       87.71      3.43 o 
   0  -3   5      180.82      189.22      3.25 o 
   1  -3   5       53.77       58.78      2.52 o 
   2  -3   5       68.71       59.88      3.20 o 
   3  -3   5       16.41       24.63      2.96 o 
   4  -3   5        3.48        6.39      2.36 o 
   5  -3   5        1.97        1.26      2.28 o 
  -5  -2   5        0.14        0.41      1.19 o 
  -4  -2   5       13.07       10.42      1.59 o 
  -3  -2   5       37.07       29.37      2.11 o 
  -2  -2   5       13.80       13.05      1.51 o 
  -1  -2   5       98.12      109.02      3.55 o 
   0  -2   5        9.08        9.89      1.05 o 
   1  -2   5     1001.80     1058.02      9.26 o 
   2  -2   5       80.22       76.31      3.31 o 
   3  -2   5       92.71       96.94      4.05 o 
   4  -2   5       16.21       18.03      2.67 o 
   5  -2   5        0.63        0.54      2.20 o 
  -5  -1   5        0.00        3.70      2.20 o 
  -4  -1   5       17.19       16.21      2.03 o 
  -3  -1   5        0.01        1.04      1.04 o 
  -2  -1   5       54.67       62.90      2.44 o 
  -1  -1   5       28.77       25.09      1.59 o 
   0  -1   5      197.92      201.66      2.50 o 
   1  -1   5      485.65      474.08      5.72 o 
   2  -1   5       39.42       36.21      2.25 o 
   3  -1   5        9.28       11.47      1.91 o 
   4  -1   5       14.58       20.51      2.56 o 
   5  -1   5        4.46        2.80      2.40 o 
  -5   0   5        0.17        0.06      3.64 o 
  -4   0   5        2.35        2.13      2.82 o 
  -3   0   5        1.08        0.87      1.50 o 
  -2   0   5        8.99       10.25      1.40 o 
  -1   0   5       28.11       23.87      1.24 o 
   0   0   5       15.53       16.85      1.03 o 
   1   0   5      204.53      218.09      3.66 o 
   2   0   5        0.25        0.49      1.06 o 
   3   0   5       22.43       25.68      2.09 o 
   4   0   5       15.69       13.64      2.25 o 
   5   0   5       11.09       12.00      2.78 o 
   6   0   5        3.35        0.39      2.50 o 
  -5   1   5        0.11        0.82      4.29 o 
  -4   1   5        0.01        1.87      3.60 o 
  -3   1   5        3.27        6.98      2.36 o 
  -2   1   5       18.17       19.00      1.75 o 
  -1   1   5      166.20      156.60      3.36 o 
   0   1   5        2.50        4.36      1.19 o 
   1   1   5        3.58        3.79      0.97 o 
   2   1   5      159.94      164.18      3.76 o 
   3   1   5       19.48       19.11      1.93 o 
   4   1   5        1.54        2.43      1.67 o 
   5   1   5        0.39        1.71      1.92 o 
   6   1   5        0.68        1.29      2.36 o 
  -5   2   5        1.89       10.43      4.38 o 
  -4   2   5        9.76       16.64      4.41 o 
  -3   2   5        6.32        1.38      3.23 o 
  -2   2   5     1289.86     1444.58     15.21 o 
  -1   2   5       37.45       35.00      2.33 o 
   0   2   5      101.64      100.08      1.66 o 
   1   2   5      793.97      816.04      7.00 o 
   2   2   5       49.43       51.46      2.31 o 
   3   2   5       16.99       17.56      1.88 o 
   4   2   5       54.38       53.24      3.06 o 
   5   2   5        4.86        3.62      2.00 o 
   6   2   5        0.60        1.05      2.25 o 
  -5   3   5        2.15        9.04      3.85 o 
  -4   3   5        0.35        0.57      3.51 o 
  -3   3   5       25.04       26.83      4.20 o 
  -2   3   5        8.09        6.97      2.21 o 
  -1   3   5      174.45      161.59      5.43 o 
   0   3   5       11.48       10.63      0.94 o 
   1   3   5      136.99      148.66      3.45 o 
   2   3   5        0.20        1.56      0.98 o 
   3   3   5       11.40       11.78      1.73 o 
   4   3   5      126.43      131.18      4.84 o 
   5   3   5        9.86       10.07      2.18 o 
   6   3   5        1.73        0.66      2.16 o 
  -5   4   5        0.00        2.95      2.95 o 
  -4   4   5        0.77        0.74      2.91 o 
  -3   4   5        0.07        0.21      3.74 o 
  -2   4   5        0.99        0.01      2.15 o 
  -1   4   5       12.77        9.76      1.82 o 
   0   4   5       23.46       23.25      1.17 o 
   1   4   5       98.85      113.69      2.42 o 
   2   4   5       19.83       21.11      1.80 o 
   3   4   5       15.11       18.00      2.08 o 
   4   4   5      287.65      295.02      7.52 o 
   5   4   5       79.38       69.94      4.50 o 
   6   4   5        4.90        3.77      2.63 o 
  -4   5   5        0.19        2.26      2.38 o 
  -3   5   5        0.41        4.06      2.35 o 
  -2   5   5        5.14        4.29      1.85 o 
  -1   5   5       11.10       19.07      2.01 o 
   0   5   5      115.75      106.54      2.28 o 
   1   5   5      781.48      794.50      7.95 o 
   2   5   5      242.31      245.94      5.33 o 
   3   5   5      269.04      244.63      6.03 o 
   4   5   5      250.56      244.45      7.14 o 
   5   5   5       13.95       12.22      4.01 o 
   6   5   5        0.41        0.00      2.33 o 
  -4   6   5        1.50        1.45      2.76 o 
  -3   6   5        8.67        5.00      2.37 o 
  -2   6   5        2.14        1.52      1.91 o 
  -1   6   5        0.16        0.51      1.41 o 
   0   6   5       47.34       52.79      1.41 o 
   1   6   5      244.99      209.20      4.94 o 
   2   6   5      142.95      145.13      4.42 o 
   3   6   5        5.42        7.16      1.99 o 
   4   6   5       13.53       14.17      2.78 o 
   5   6   5        0.77        0.79      2.31 o 
   6   6   5        0.67        1.29      2.48 o 
  -4   7   5        2.60        1.01      2.49 o 
  -3   7   5        1.93        0.00      2.38 o 
  -2   7   5        0.02        1.42      1.74 o 
  -1   7   5        0.54        0.79      1.80 o 
   0   7   5       26.72       25.90      1.50 o 
   1   7   5        0.63        2.52      1.25 o 
   2   7   5        0.71        2.80      1.41 o 
   3   7   5        0.11        1.09      1.85 o 
   4   7   5        0.00        2.46      2.46 o 
   5   7   5        0.44        1.37      2.43 o 
  -3   8   5        0.04        3.11      1.73 o 
  -2   8   5        0.59        0.16      1.92 o 
  -1   8   5        0.21        1.67      1.63 o 
   0   8   5        0.79        1.07      1.03 o 
   1   8   5       14.97       14.28      1.98 o 
   2   8   5        0.46        0.30      1.84 o 
   3   8   5        8.11        7.92      2.48 o 
   4   8   5       20.04       14.61      3.16 o 
   5   8   5        0.69        1.34      2.71 o 
  -3   9   5        0.30        2.25      2.25 o 
  -2   9   5        1.37        1.68      2.00 o 
  -1   9   5       11.19       15.87      2.51 o 
   0   9   5       53.38       47.69      3.75 o 
   1   9   5        4.39        2.95      2.19 o 
   2   9   5      123.58      114.34      5.14 o 
   3   9   5      122.89      119.05      6.19 o 
   4   9   5        4.00        1.80      3.24 o 
   5   9   5        0.73        3.08      3.70 o 
  -2  10   5        6.48        7.30      2.25 o 
  -1  10   5        0.00        0.32      2.02 o 
   0  10   5       23.30       35.68      7.13 o 
   1  10   5       14.96       11.99      3.03 o 
   2  10   5        0.93        1.86      2.56 o 
   3  10   5        1.70        4.42      2.82 o 
   4  10   5        2.94        2.06      3.48 o 
  -1  11   5        1.82        0.16      2.20 o 
   0  11   5       28.69       31.28      2.50 o 
   1  11   5        4.01        5.08      2.33 o 
   2  11   5        0.03        1.01      2.12 o 
   3  11   5        8.37        8.55      3.38 o 
   0  12   5        1.93        1.37      1.62 o 
   1  12   5        0.09        0.89      2.72 o 
   2  12   5        0.09        0.80      2.89 o 
  -1  -9   6        7.13        4.72      3.28 o 
   0  -9   6        0.23        1.63      1.83 o 
  -2  -8   6        1.23        0.00      2.14 o 
  -1  -8   6        1.27        1.07      2.69 o 
   0  -8   6        0.33        2.29      3.28 o 
   1  -8   6        1.23        4.46      2.00 o 
   2  -8   6        6.19        3.12      2.28 o 
  -3  -7   6       11.17        9.39      2.88 o 
  -2  -7   6        3.14        3.58      3.03 o 
  -1  -7   6        1.07        6.25      2.75 o 
   0  -7   6        0.75        0.17      2.56 o 
   1  -7   6       51.73       50.25      3.42 o 
   2  -7   6        0.05        0.52      1.97 o 
   3  -7   6        0.16        1.45      1.99 o 
  -4  -6   6        0.19        0.00      2.57 o 
  -3  -6   6        6.16        6.72      2.72 o 
  -2  -6   6      145.62      152.47      6.61 o 
  -1  -6   6        4.47        4.86      2.43 o 
   0  -6   6       41.31       39.03      2.52 o 
   1  -6   6       16.04       15.74      2.25 o 
   2  -6   6        4.98        1.62      2.03 o 
   3  -6   6        1.79        1.21      2.27 o 
  -4  -5   6       11.82       14.18      2.87 o 
  -3  -5   6        0.10        0.17      2.11 o 
  -2  -5   6       51.82       48.15      3.65 o 
  -1  -5   6       19.35       24.76      2.71 o 
   0  -5   6        0.92        1.73      1.18 o 
   1  -5   6       10.03        9.89      2.31 o 
   2  -5   6        8.90        8.75      2.08 o 
   3  -5   6        5.74        2.81      2.29 o 
   4  -5   6        7.72        9.26      2.41 o 
  -4  -4   6        0.00        1.26      1.83 o 
  -3  -4   6        0.93        3.57      1.91 o 
  -2  -4   6        1.26        3.13      1.90 o 
  -1  -4   6       14.52       11.69      2.23 o 
   0  -4   6       49.23       53.28      2.22 o 
   1  -4   6        7.32        6.21      1.75 o 
   2  -4   6       99.93       98.03      4.31 o 
   3  -4   6       21.86       14.69      2.91 o 
   4  -4   6        0.10        1.23      2.45 o 
  -5  -3   6        0.02        0.40      1.20 o 
  -4  -3   6        0.40        0.12      1.45 o 
  -3  -3   6        3.38        1.76      1.69 o 
  -2  -3   6        1.47        0.83      1.61 o 
  -1  -3   6        1.98        1.86      1.41 o 
   0  -3   6      355.87      351.08      5.05 o 
   1  -3   6       43.49       50.50      2.40 o 
   2  -3   6      292.22      268.10      6.39 o 
   3  -3   6      107.93      111.24      4.94 o 
   4  -3   6        5.16        3.69      2.09 o 
   5  -3   6        0.45        1.52      2.19 o 
  -5  -2   6        0.00        0.37      1.03 o 
  -4  -2   6        2.43        0.65      1.20 o 
  -3  -2   6        0.39        0.20      1.30 o 
  -2  -2   6       25.82       22.68      2.05 o 
  -1  -2   6      272.63      298.85      5.38 o 
   0  -2   6      165.27      158.74      3.33 o 
   1  -2   6        4.43        7.42      1.75 o 
   2  -2   6       77.64       69.24      3.19 o 
   3  -2   6      131.40      145.48      4.98 o 
   4  -2   6       40.37       36.22      3.43 o 
   5  -2   6        1.33        1.48      2.35 o 
  -5  -1   6        2.43        3.57      1.58 o 
  -4  -1   6        0.46        0.61      1.47 o 
  -3  -1   6        5.60        4.57      1.23 o 
  -2  -1   6       49.38       41.04      2.08 o 
  -1  -1   6       16.98       11.34      1.47 o 
   0  -1   6        2.91        1.86      0.55 o 
   1  -1   6      218.05      170.41      4.18 o 
   2  -1   6        0.66        1.11      1.05 o 
   3  -1   6        1.15        0.84      1.40 o 
   4  -1   6        3.87        3.74      1.91 o 
   5  -1   6        3.59        3.22      1.91 o 
  -5   0   6        0.08        2.81      2.54 o 
  -4   0   6        1.75        0.16      2.17 o 
  -3   0   6        2.72        1.05      1.24 o 
  -2   0   6        3.27        1.62      1.04 o 
  -1   0   6        4.63        2.48      0.98 o 
   0   0   6        5.07        4.77      0.86 o 
   1   0   6      188.40      163.85      3.53 o 
   2   0   6       14.62       14.64      1.60 o 
   3   0   6       33.08       35.03      2.28 o 
   4   0   6       11.80       13.04      2.29 o 
   5   0   6        0.87        0.18      2.14 o 
  -5   1   6        0.30        2.48      4.16 o 
  -4   1   6        0.00        2.00      3.08 o 
  -3   1   6        0.37        0.63      2.12 o 
  -2   1   6        9.72        6.88      1.64 o 
  -1   1   6      157.83      172.31      3.67 o 
   0   1   6       81.92       81.20      2.46 o 
   1   1   6       79.94       88.83      2.43 o 
   2   1   6      310.03      349.95      5.37 o 
   3   1   6       15.50       11.89      1.83 o 
   4   1   6        0.02        0.13      1.55 o 
   5   1   6        0.57        3.35      1.90 o 
   6   1   6        2.20        5.24      2.17 o 
  -5   2   6        1.23        1.88      4.37 o 
  -4   2   6        1.79        9.21      3.43 o 
  -3   2   6        1.24        3.74      2.91 o 
  -2   2   6      721.69      780.19     10.93 o 
  -1   2   6     1130.11     1309.74     10.85 o 
   0   2   6     1201.55     1069.36      6.03 o 
   1   2   6      888.08     1049.63      8.57 o 
   2   2   6        1.64        0.54      1.42 o 
   3   2   6        7.17       11.91      1.66 o 
   4   2   6        2.50        5.69      1.76 o 
   5   2   6       15.52       13.13      2.50 o 
   6   2   6        2.87        4.04      2.20 o 
  -5   3   6        0.07        2.34      3.66 o 
  -4   3   6        4.88        0.58      4.25 o 
  -3   3   6       25.98       29.03      5.00 o 
  -2   3   6       12.30       12.27      2.70 o 
  -1   3   6       15.76       14.56      2.23 o 
   0   3   6      133.64      137.06      2.58 o 
   1   3   6       14.93       13.42      1.46 o 
   2   3   6        1.19        1.53      0.42 o 
   3   3   6       21.06       27.87      2.28 o 
   4   3   6       43.90       45.30      2.98 o 
   5   3   6        8.05        7.12      2.29 o 
   6   3   6        4.63        1.68      2.25 o 
  -5   4   6        0.07        3.37      3.37 o 
  -4   4   6        1.11        6.06      3.34 o 
  -3   4   6        0.26        0.54      3.59 o 
  -2   4   6       10.19        6.30      1.91 o 
  -1   4   6        0.71        4.51      1.79 o 
   0   4   6       20.83       22.13      1.31 o 
   1   4   6        1.44        0.83      1.05 o 
   2   4   6       22.20       23.02      2.08 o 
   3   4   6        8.53        5.65      1.82 o 
   4   4   6        2.71        3.71      1.92 o 
   5   4   6       72.19       68.37      4.34 o 
   6   4   6        3.62        5.99      2.31 o 
  -4   5   6        0.00        4.25      2.25 o 
  -3   5   6        0.04        2.24      2.21 o 
  -2   5   6       19.58       20.63      2.75 o 
  -1   5   6        1.26        4.99      1.44 o 
   0   5   6       54.32       61.27      2.82 o 
   1   5   6       12.20       10.05      1.42 o 
   2   5   6      174.82      197.17      4.95 o 
   3   5   6       23.00       18.25      2.23 o 
   4   5   6      124.45      130.86      5.39 o 
   5   5   6        0.93        0.18      2.57 o 
   6   5   6        0.01        1.17      2.40 o 
  -4   6   6        0.57        1.51      2.60 o 
  -3   6   6        7.65        7.13      2.72 o 
  -2   6   6        1.00        3.83      1.71 o 
  -1   6   6        2.65        3.51      1.05 o 
   0   6   6      182.03      189.24      4.59 o 
   1   6   6       36.40       36.42      2.30 o 
   2   6   6       71.56       69.06      3.47 o 
   3   6   6       96.74       90.86      4.19 o 
   4   6   6      218.35      224.58      7.31 o 
   5   6   6        3.24        4.94      2.79 o 
   6   6   6        0.43        2.91      2.91 o 
  -4   7   6        0.96        0.42      2.20 o 
  -3   7   6        3.59        5.77      2.52 o 
  -2   7   6        0.30        0.58      1.61 o 
  -1   7   6        6.76        3.02      1.78 o 
   0   7   6        0.95        2.39      0.93 o 
   1   7   6       71.25       73.00      3.36 o 
   2   7   6      122.74      109.79      4.48 o 
   3   7   6        0.02        1.90      1.90 o 
   4   7   6        2.68        4.59      2.20 o 
   5   7   6        0.25        1.33      2.75 o 
  -3   8   6        1.07        1.65      2.08 o 
  -2   8   6        0.25        0.33      1.86 o 
  -1   8   6        0.04        3.18      1.62 o 
   0   8   6        7.71       10.45      1.60 o 
   1   8   6        9.39        8.45      2.26 o 
   2   8   6       20.58       18.56      2.53 o 
   3   8   6        4.05        6.10      2.42 o 
   4   8   6       11.34        9.62      2.88 o 
   5   8   6        2.52        0.77      3.36 o 
  -3   9   6        0.03        1.63      2.15 o 
  -2   9   6        0.14        2.18      1.47 o 
  -1   9   6        0.01        0.00      1.58 o 
   0   9   6        0.11        0.42      1.26 o 
   1   9   6        1.72        4.02      1.93 o 
   2   9   6        3.18        3.86      1.16 o 
   3   9   6       21.12       20.74      3.31 o 
   4   9   6        2.38        6.75      2.64 o 
   5   9   6        0.15        0.00      3.34 o 
  -2  10   6        7.92       10.03      2.47 o 
  -1  10   6       48.13       49.08      3.74 o 
   0  10   6        4.74        3.91      1.49 o 
   1  10   6       21.89       26.99      3.02 o 
   2  10   6        5.69        2.52      2.87 o 
   3  10   6        0.00        0.75      2.68 o 
   4  10   6        0.25        0.90      3.13 o 
  -1  11   6        0.44        1.94      1.73 o 
   0  11   6       12.97       16.33      2.00 o 
   1  11   6        0.29        0.82      2.25 o 
   2  11   6        1.34        0.95      2.48 o 
   3  11   6        8.32        7.96      2.42 o 
   0  12   6        0.60        4.01      1.56 o 
   1  12   6        0.23        0.90      2.37 o 
   2  12   6        0.00        0.53      2.98 o 
  -2  -8   7        1.27        1.39      2.66 o 
  -1  -8   7        2.83        2.71      2.41 o 
   0  -8   7        2.64        0.22      1.95 o 
   1  -8   7        0.33        2.27      2.20 o 
  -3  -7   7        2.15        0.46      2.88 o 
  -2  -7   7        0.17        0.65      2.49 o 
  -1  -7   7       16.65       22.29      3.13 o 
   0  -7   7        1.22        1.94      4.65 o 
   1  -7   7        1.88        2.26      1.88 o 
   2  -7   7        0.64        2.20      1.91 o 
  -3  -6   7       18.11       18.99      3.23 o 
  -2  -6   7       10.37       12.54      2.84 o 
  -1  -6   7       36.24       31.11      3.76 o 
   0  -6   7        0.50        2.74      1.49 o 
   1  -6   7       20.10       19.53      2.65 o 
   2  -6   7        0.25        1.04      2.07 o 
   3  -6   7        1.55        4.42      2.15 o 
  -4  -5   7       35.24       36.82      3.71 o 
  -3  -5   7       37.29       38.90      4.17 o 
  -2  -5   7        5.73        8.13      2.24 o 
  -1  -5   7        0.15        2.80      1.88 o 
   0  -5   7       20.23       17.63      1.97 o 
   1  -5   7        9.48       11.42      2.10 o 
   2  -5   7        8.73       10.58      2.39 o 
   3  -5   7        4.50        6.52      2.11 o 
   4  -5   7        0.02        0.39      2.27 o 
  -4  -4   7        0.06        0.97      2.06 o 
  -3  -4   7        4.61        6.60      2.42 o 
  -2  -4   7        0.00        1.41      1.73 o 
  -1  -4   7        8.24        9.27      2.03 o 
   0  -4   7       10.26        8.88      1.45 o 
   1  -4   7       18.48       22.10      2.17 o 
   2  -4   7       30.80       28.19      2.78 o 
   3  -4   7        1.44        4.48      2.24 o 
   4  -4   7       12.39        9.05      2.90 o 
  -4  -3   7        0.08        0.55      1.43 o 
  -3  -3   7        0.31        1.48      1.42 o 
  -2  -3   7        7.91        5.43      1.91 o 
  -1  -3   7        3.39        3.86      1.81 o 
   0  -3   7        2.04        0.48      1.35 o 
   1  -3   7       87.64       88.52      3.84 o 
   2  -3   7      106.28      105.17      4.36 o 
   3  -3   7      295.96      315.09      8.11 o 
   4  -3   7        1.36        0.00      2.15 o 
   5  -3   7        3.11        3.55      1.00 o 
  -5  -2   7        0.05        0.91      0.91 o 
  -4  -2   7        1.59        3.28      1.29 o 
  -3  -2   7        0.90        1.76      1.16 o 
  -2  -2   7       52.39       49.14      2.68 o 
  -1  -2   7       12.12       10.76      2.00 o 
   0  -2   7      116.57      112.97      3.13 o 
   1  -2   7        0.32        0.11      1.31 o 
   2  -2   7      102.62      103.34      4.08 o 
   3  -2   7       13.52       15.28      2.30 o 
   4  -2   7       26.38       31.95      3.56 o 
   5  -2   7        2.31        0.98      2.31 o 
  -5  -1   7        3.39        4.51      1.30 o 
  -4  -1   7        2.14        4.24      1.20 o 
  -3  -1   7        0.12        1.13      1.14 o 
  -2  -1   7        1.22        1.43      0.41 o 
  -1  -1   7       30.39       31.00      1.98 o 
   0  -1   7      167.78      175.26      5.20 o 
   1  -1   7        2.47        3.28      1.32 o 
   2  -1   7       14.95       13.94      2.06 o 
   3  -1   7        3.10        0.27      1.80 o 
   4  -1   7       12.61       13.58      2.83 o 
   5  -1   7        0.03        2.15      2.15 o 
  -5   0   7        0.92        0.76      2.12 o 
  -4   0   7        0.20        0.53      1.39 o 
  -3   0   7       10.71        7.85      1.35 o 
  -2   0   7        0.63        1.09      0.93 o 
  -1   0   7       10.58       10.02      1.36 o 
   0   0   7       40.09       46.09      2.02 o 
   1   0   7       42.48       40.51      2.33 o 
   2   0   7        9.61        7.33      1.49 o 
   3   0   7       37.68       40.41      2.76 o 
   4   0   7        0.04        1.86      1.86 o 
   5   0   7        3.78        8.28      2.19 o 
  -5   1   7        0.00        1.11      3.15 o 
  -4   1   7        0.40        1.56      2.18 o 
  -3   1   7        9.33       12.07      2.19 o 
  -2   1   7        0.05        0.37      1.26 o 
  -1   1   7       14.11       11.06      1.40 o 
   0   1   7       48.26       45.24      1.52 o 
   1   1   7        0.35        0.70      1.00 o 
   2   1   7      249.14      300.34      5.40 o 
   3   1   7        7.15        7.92      1.70 o 
   4   1   7       16.91       17.54      2.33 o 
   5   1   7        1.12        3.16      1.87 o 
   6   1   7        5.59       10.24      2.50 o 
  -5   2   7        0.10        0.33      3.58 o 
  -4   2   7        0.02        3.30      3.30 o 
  -3   2   7        0.09        3.95      2.43 o 
  -2   2   7       23.71       25.24      2.69 o 
  -1   2   7      222.26      221.11      4.90 o 
   0   2   7        0.39        0.23      0.88 o 
   1   2   7     1226.87     1395.84     10.72 o 
   2   2   7       44.21       49.69      2.73 o 
   3   2   7        5.29        5.19      1.61 o 
   4   2   7        0.02        0.44      1.77 o 
   5   2   7       25.80       21.35      2.95 o 
   6   2   7        2.59        3.08      2.16 o 
  -5   3   7        0.38        3.53      3.58 o 
  -4   3   7        2.64        3.29      3.51 o 
  -3   3   7       36.40       44.96      5.10 o 
  -2   3   7       39.70       42.19      3.41 o 
  -1   3   7       61.27       51.42      2.86 o 
   0   3   7       23.09       18.28      3.09 o 
   1   3   7       52.17       60.90      2.68 o 
   2   3   7        5.42        5.68      1.48 o 
   3   3   7      106.60      103.08      3.92 o 
   4   3   7        4.20        3.05      1.89 o 
   5   3   7       13.43       11.38      3.13 o 
   6   3   7        1.08        2.63      2.21 o 
  -4   4   7        0.38        3.47      3.47 o 
  -3   4   7        0.61        5.14      2.58 o 
  -2   4   7       56.94       60.09      4.01 o 
  -1   4   7        0.64        2.27      1.55 o 
   0   4   7      115.54      108.84      2.50 o 
   1   4   7       59.01       59.13      2.11 o 
   2   4   7       23.99       23.88      2.09 o 
   3   4   7      174.10      201.84      5.58 o 
   4   4   7       52.82       48.80      3.59 o 
   5   4   7        3.22        2.39      2.51 o 
   6   4   7        0.16        0.19      2.28 o 
  -4   5   7        0.08        1.42      2.77 o 
  -3   5   7        0.04        1.02      2.35 o 
  -2   5   7        1.16        1.14      2.05 o 
  -1   5   7        6.58       12.12      1.97 o 
   0   5   7        4.36        3.50      1.16 o 
   1   5   7       14.44       14.31      1.73 o 
   2   5   7       11.54       13.35      1.80 o 
   3   5   7      594.30      634.87      9.73 o 
   4   5   7        7.85        9.73      2.31 o 
   5   5   7        0.20        4.81      2.24 o 
   6   5   7        2.82        5.35      2.52 o 
  -4   6   7        0.03        4.15      2.41 o 
  -3   6   7        0.41        4.72      2.14 o 
  -2   6   7        0.38        0.33      2.19 o 
  -1   6   7        3.26        4.81      1.73 o 
   0   6   7      383.71      399.10      4.54 o 
   1   6   7       51.16       59.01      3.02 o 
   2   6   7       87.74       85.90      3.71 o 
   3   6   7      230.98      239.12      6.74 o 
   4   6   7      198.61      194.64      6.95 o 
   5   6   7        8.56        6.63      3.13 o 
  -4   7   7        0.05        1.40      2.42 o 
  -3   7   7        1.88        1.30      1.96 o 
  -2   7   7        0.00        0.00      1.99 o 
  -1   7   7       13.54       14.40      2.03 o 
   0   7   7       18.70       15.28      1.97 o 
   1   7   7        2.87        2.20      1.36 o 
   2   7   7       51.51       47.87      3.17 o 
   3   7   7        3.41        3.55      1.96 o 
   4   7   7        1.00        1.74      2.64 o 
   5   7   7        3.56        5.83      2.70 o 
  -3   8   7        0.80        0.74      2.02 o 
  -2   8   7        0.03        1.81      1.81 o 
  -1   8   7        0.16        1.93      1.93 o 
   0   8   7        4.38        3.44      1.68 o 
   1   8   7        8.64       11.92      2.35 o 
   2   8   7        4.24        4.70      2.16 o 
   3   8   7        2.96        4.04      1.15 o 
   4   8   7        0.27        3.37      2.24 o 
   5   8   7        4.59        4.65      3.34 o 
  -3   9   7        0.03        2.01      2.01 o 
  -2   9   7        0.33        1.98      1.80 o 
  -1   9   7        0.26        0.14      1.74 o 
   0   9   7        5.59        5.24      1.35 o 
   1   9   7        1.60        2.34      1.64 o 
   2   9   7        4.09        1.62      2.19 o 
   3   9   7        9.00        8.29      3.08 o 
   4   9   7        3.35        3.62      3.18 o 
   5   9   7        0.09        2.11      3.37 o 
  -2  10   7        4.02        7.46      2.23 o 
  -1  10   7       43.23       49.53      3.45 o 
   0  10   7        3.49        4.27      1.12 o 
   1  10   7       73.95       81.63      4.88 o 
   2  10   7       75.29       70.83      4.86 o 
   3  10   7        4.51        7.02      2.92 o 
   4  10   7        1.47        0.90      3.47 o 
  -1  11   7        4.72        3.14      2.29 o 
   0  11   7        1.84        5.32      3.70 o 
   1  11   7        0.28        0.23      1.89 o 
   2  11   7        0.05        2.91      2.91 o 
   3  11   7        5.61        2.54      3.37 o 
   0  12   7        0.31        1.46      1.46 o 
   1  12   7        0.04        1.12      1.89 o 
   2  12   7        3.51        6.64      3.32 o 
  -2  -7   8        0.46        2.53      2.53 o 
  -1  -7   8        2.82        3.29      2.67 o 
   0  -7   8        3.63        3.22      1.99 o 
   1  -7   8        6.64        3.05      2.94 o 
   2  -7   8        1.14        0.78      2.32 o 
  -3  -6   8        8.55       10.02      3.24 o 
  -2  -6   8       17.66       14.71      3.19 o 
  -1  -6   8        0.79        2.40      2.54 o 
   0  -6   8       58.02       51.64      3.05 o 
   1  -6   8        0.70        7.09      2.01 o 
   2  -6   8        0.02        2.03      2.05 o 
   3  -6   8        0.09        1.34      2.19 o 
  -3  -5   8       92.38       94.34      5.89 o 
  -2  -5   8        1.67        5.18      2.60 o 
  -1  -5   8       16.97       14.74      3.18 o 
   0  -5   8        8.84       12.43      3.48 o 
   1  -5   8       15.66        7.97      2.38 o 
   2  -5   8        0.00        0.53      2.06 o 
   3  -5   8        1.40        1.66      1.97 o 
  -4  -4   8        3.46        0.00      2.08 o 
  -3  -4   8        4.45        1.57      2.47 o 
  -2  -4   8       15.14       16.83      2.68 o 
  -1  -4   8        5.66        4.04      2.17 o 
   0  -4   8       17.70       17.48      2.58 o 
   1  -4   8        0.01        3.30      1.71 o 
   2  -4   8        0.31        2.01      2.01 o 
   3  -4   8       30.05       25.31      3.20 o 
   4  -4   8        1.59        0.18      2.68 o 
  -4  -3   8        0.01        2.22      1.57 o 
  -3  -3   8        0.02        1.92      1.92 o 
  -2  -3   8        9.42       11.92      2.28 o 
  -1  -3   8        0.46        1.90      1.90 o 
   0  -3   8        8.08        7.55      1.44 o 
   1  -3   8       51.55       55.03      3.23 o 
   2  -3   8       34.33       30.44      3.14 o 
   3  -3   8      121.88      121.95      5.84 o 
   4  -3   8        0.54        0.56      2.01 o 
  -4  -2   8        0.18        0.24      1.26 o 
  -3  -2   8        2.65        4.98      1.42 o 
  -2  -2   8        0.45        0.29      1.56 o 
  -1  -2   8      151.33      159.94      4.98 o 
   0  -2   8       25.34       24.00      2.56 o 
   1  -2   8      106.29       92.94      3.90 o 
   2  -2   8       11.48       14.29      2.39 o 
   3  -2   8       14.68       16.01      2.84 o 
   4  -2   8        2.10        2.64      2.64 o 
   5  -2   8        0.14        1.79      2.20 o 
  -4  -1   8        3.62        2.01      1.30 o 
  -3  -1   8        0.10        0.88      1.02 o 
  -2  -1   8       29.70       25.06      2.08 o 
  -1  -1   8        6.23        6.22      1.55 o 
   0  -1   8      271.47      272.29      4.16 o 
   1  -1   8       48.69       44.61      2.66 o 
   2  -1   8      131.91      121.83      4.32 o 
   3  -1   8       77.84       80.47      3.96 o 
   4  -1   8        0.00        1.18      2.05 o 
   5  -1   8        2.23        0.78      2.18 o 
  -4   0   8        0.79        0.45      1.16 o 
  -3   0   8        1.87        2.21      1.06 o 
  -2   0   8        3.40        2.52      1.14 o 
  -1   0   8       28.90       27.04      2.07 o 
   0   0   8       96.31      109.44      4.21 o 
   1   0   8        0.00        0.69      1.20 o 
   2   0   8        1.75        3.69      1.32 o 
   3   0   8       29.79       30.51      2.67 o 
   4   0   8       25.48       23.04      2.88 o 
   5   0   8        2.59        2.93      2.24 o 
  -4   1   8        0.22        0.31      1.35 o 
  -3   1   8        0.01        1.73      1.42 o 
  -2   1   8        0.30        1.51      1.16 o 
  -1   1   8        0.08        0.53      1.10 o 
   0   1   8       40.04       41.30      1.82 o 
   1   1   8        1.48        1.12      1.33 o 
   2   1   8        2.06        1.60      0.47 o 
   3   1   8       29.53       24.64      2.56 o 
   4   1   8       16.16       18.85      2.73 o 
   5   1   8       15.90       16.45      2.92 o 
  -4   2   8        0.00        2.75      2.88 o 
  -3   2   8        0.66        0.91      1.94 o 
  -2   2   8       12.94        8.95      1.97 o 
  -1   2   8        0.10        1.76      1.06 o 
   0   2   8        0.51        0.29      0.96 o 
   1   2   8        0.35        1.01      1.45 o 
   2   2   8       49.20       53.20      2.85 o 
   3   2   8        2.25        4.92      1.69 o 
   4   2   8        0.26        0.69      2.24 o 
   5   2   8        0.21        2.21      2.26 o 
  -4   3   8        0.62        0.23      3.18 o 
  -3   3   8       73.72       86.93      6.27 o 
  -2   3   8       79.35       85.56      4.25 o 
  -1   3   8       52.02       41.23      2.51 o 
   0   3   8       56.75       53.05      2.23 o 
   1   3   8       29.22       27.42      2.15 o 
   2   3   8       35.74       42.66      2.67 o 
   3   3   8       76.55       74.27      3.55 o 
   4   3   8        7.00        6.25      2.25 o 
   5   3   8        0.20        1.70      2.13 o 
   6   3   8        0.50        0.93      2.29 o 
  -4   4   8        3.58        2.24      3.26 o 
  -3   4   8        2.52        6.66      2.87 o 
  -2   4   8        5.52        7.88      2.59 o 
  -1   4   8       20.90       15.65      2.06 o 
   0   4   8        6.64        6.10      1.21 o 
   1   4   8       21.98       18.69      1.91 o 
   2   4   8        0.64        1.57      1.57 o 
   3   4   8      128.05      116.89      4.70 o 
   4   4   8        0.00        2.52      1.98 o 
   5   4   8       16.35       18.55      2.85 o 
   6   4   8        0.10        2.27      2.34 o 
  -4   5   8        0.08        1.17      2.71 o 
  -3   5   8        0.01        0.19      2.52 o 
  -2   5   8        1.21        1.88      0.53 o 
  -1   5   8        1.14        1.22      0.35 o 
   0   5   8        1.36        1.62      0.87 o 
   1   5   8        0.08        0.30      1.41 o 
   2   5   8        7.95        8.64      1.74 o 
   3   5   8      154.43      165.67      5.64 o 
   4   5   8      275.20      277.00      7.91 o 
   5   5   8       17.75       20.98      2.97 o 
  -4   6   8        0.00        2.63      2.63 o 
  -3   6   8        0.27        0.19      2.29 o 
  -2   6   8        0.12        0.82      1.98 o 
  -1   6   8        5.83        2.56      1.54 o 
   0   6   8       33.53       28.63      2.66 o 
   1   6   8      246.08      235.49      5.64 o 
   2   6   8      146.40      139.16      4.95 o 
   3   6   8      365.59      344.72      8.24 o 
   4   6   8        6.91        8.62      2.85 o 
   5   6   8        1.81        0.00      2.80 o 
  -3   7   8        0.06        1.11      2.04 o 
  -2   7   8        0.15        1.77      1.92 o 
  -1   7   8        0.06        0.00      1.72 o 
   0   7   8        7.87       11.06      1.37 o 
   1   7   8      106.02       88.71      3.94 o 
   2   7   8       15.73       15.92      2.27 o 
   3   7   8       37.61       41.62      3.18 o 
   4   7   8        2.03        2.77      2.84 o 
   5   7   8        1.59        0.45      2.86 o 
  -3   8   8        0.24        2.67      1.65 o 
  -2   8   8        0.15        0.12      1.48 o 
  -1   8   8        1.69        2.88      1.89 o 
   0   8   8        8.72        5.20      2.24 o 
   1   8   8        9.90        9.11      2.08 o 
   2   8   8        1.14        1.61      1.89 o 
   3   8   8        1.99        1.84      0.56 o 
   4   8   8        1.12        0.00      2.91 o 
   5   8   8        0.38        6.39      2.95 o 
  -2   9   8        0.05        0.48      1.87 o 
  -1   9   8        0.00        1.72      1.47 o 
   0   9   8        2.45        3.13      1.08 o 
   1   9   8        0.79        0.47      1.93 o 
   2   9   8        1.13        1.86      2.14 o 
   3   9   8       21.95       19.64      2.80 o 
   4   9   8        0.07        0.52      2.96 o 
   5   9   8       13.97       11.81      4.73 o 
  -2  10   8        0.50        1.27      2.08 o 
  -1  10   8        6.79        3.84      2.14 o 
   0  10   8        3.24        2.72      1.58 o 
   1  10   8       26.21       25.28      3.07 o 
   2  10   8       64.41       61.31      4.85 o 
   3  10   8        0.76        3.55      2.25 o 
   4  10   8        1.49        4.46      3.70 o 
  -1  11   8        4.01        6.05      1.95 o 
   0  11   8        0.17        1.62      1.26 o 
   1  11   8        0.25        0.39      2.52 o 
   2  11   8        0.86        4.59      2.61 o 
   3  11   8        0.53        0.58      3.04 o 
   1  12   8        0.84        1.33      2.47 o 
   2  12   8        4.26        6.71      2.89 o 
  -1  -7   9        0.29        0.00      2.66 o 
   0  -7   9        0.74        1.83      1.83 o 
   1  -7   9        5.79        3.49      2.10 o 
  -2  -6   9        0.48        1.54      2.51 o 
  -1  -6   9        0.07        1.28      2.36 o 
   0  -6   9       22.25       23.80      2.37 o 
   1  -6   9        0.96        2.63      2.05 o 
   2  -6   9        0.40        0.99      2.33 o 
  -3  -5   9        7.06        4.76      3.00 o 
  -2  -5   9       19.40       22.90      3.31 o 
  -1  -5   9       15.73       13.66      3.10 o 
   0  -5   9       19.72       16.03      2.27 o 
   1  -5   9        2.03        2.76      2.04 o 
   2  -5   9        4.40        0.58      2.28 o 
   3  -5   9        0.27        2.37      2.47 o 
  -3  -4   9        0.75        1.09      2.29 o 
  -2  -4   9        1.85        2.72      2.72 o 
  -1  -4   9       12.32       15.51      2.85 o 
   0  -4   9        0.22        0.50      2.76 o 
   1  -4   9        6.85        6.02      1.45 o 
   2  -4   9        6.20        8.80      2.49 o 
   3  -4   9        8.96        7.76      2.90 o 
   4  -4   9        1.44        1.02      2.43 o 
  -4  -3   9        1.41        1.68      1.68 o 
  -3  -3   9        0.08        0.92      1.91 o 
  -2  -3   9        3.49        7.13      2.03 o 
  -1  -3   9        8.81        8.39      2.33 o 
   0  -3   9        1.46        1.27      2.31 o 
   1  -3   9       51.72       46.71      3.43 o 
   2  -3   9        3.79        9.14      2.09 o 
   3  -3   9        8.30       13.44      2.93 o 
   4  -3   9        0.97        2.26      2.26 o 
  -4  -2   9        0.36        1.49      1.39 o 
  -3  -2   9        0.02        1.66      1.66 o 
  -2  -2   9        3.67        2.11      1.72 o 
  -1  -2   9       11.71       12.12      2.14 o 
   0  -2   9      143.00      165.18      5.32 o 
   1  -2   9      271.76      263.49      7.04 o 
   2  -2   9      222.60      218.78      6.71 o 
   3  -2   9        3.70        0.33      2.39 o 
   4  -2   9        0.09        2.22      2.22 o 
  -4  -1   9        1.03        1.46      1.19 o 
  -3  -1   9        2.27        2.49      1.27 o 
  -2  -1   9       23.44       20.44      2.08 o 
  -1  -1   9       81.75       80.31      3.69 o 
   0  -1   9       13.88       16.30      1.48 o 
   1  -1   9       10.22       13.04      2.10 o 
   2  -1   9      166.54      165.85      5.42 o 
   3  -1   9       87.27       74.84      4.27 o 
   4  -1   9        3.38        2.51      2.62 o 
   5  -1   9        0.00        0.20      2.45 o 
  -4   0   9        0.00        1.31      1.31 o 
  -3   0   9        3.79        1.85      1.19 o 
  -2   0   9        2.25        2.53      0.73 o 
  -1   0   9        0.30        0.10      1.25 o 
   0   0   9       28.98       32.51      2.10 o 
   1   0   9        0.89        1.58      1.58 o 
   2   0   9        0.04        2.06      1.59 o 
   3   0   9       12.54       10.17      2.41 o 
   4   0   9        7.84        8.02      2.04 o 
   5   0   9        3.31        0.78      2.61 o 
  -4   1   9        0.45        0.51      1.38 o 
  -3   1   9        0.50        2.49      1.14 o 
  -2   1   9        0.01        0.73      1.16 o 
  -1   1   9        1.03        0.60      1.18 o 
   0   1   9       12.11       13.68      1.76 o 
   1   1   9        3.73        1.42      1.73 o 
   2   1   9       18.76       16.46      2.29 o 
   3   1   9       24.72       26.84      2.61 o 
   4   1   9        0.00        1.48      1.94 o 
   5   1   9       24.99       27.07      3.24 o 
  -4   2   9        0.27        3.25      1.73 o 
  -3   2   9        0.50        0.40      1.58 o 
  -2   2   9       20.62       17.46      2.00 o 
  -1   2   9        5.27        7.48      1.55 o 
   0   2   9       14.49       16.37      2.21 o 
   1   2   9      145.26      164.56      4.93 o 
   2   2   9        3.97        4.59      1.09 o 
   3   2   9        0.44        0.29      1.78 o 
   4   2   9        0.00        2.88      2.06 o 
   5   2   9       17.92       15.92      2.87 o 
  -4   3   9        0.00        2.57      2.57 o 
  -3   3   9       37.16       41.23      4.65 o 
  -2   3   9       85.10      103.30      4.30 o 
  -1   3   9       18.12       19.82      1.86 o 
   0   3   9      354.66      346.55      5.38 o 
   1   3   9        3.14        4.53      1.52 o 
   2   3   9        2.27        5.73      1.66 o 
   3   3   9        2.23        0.98      1.98 o 
   4   3   9       45.39       42.45      3.17 o 
   5   3   9        7.87        8.72      2.27 o 
  -4   4   9        0.08        3.36      2.60 o 
  -3   4   9        7.91        9.32      2.84 o 
  -2   4   9        1.93        4.50      1.69 o 
  -1   4   9        5.93        3.58      1.59 o 
   0   4   9       13.73       12.49      2.32 o 
   1   4   9       13.74       11.64      1.69 o 
   2   4   9       18.83       18.14      1.98 o 
   3   4   9       38.98       34.33      2.84 o 
   4   4   9       26.93       29.09      3.14 o 
   5   4   9        6.10        3.19      2.38 o 
  -4   5   9        0.02        0.45      2.56 o 
  -3   5   9        2.98        2.84      2.04 o 
  -2   5   9        0.89        3.50      1.92 o 
  -1   5   9       16.82       14.38      2.30 o 
   0   5   9        7.11        9.21      1.45 o 
   1   5   9        0.13        1.99      1.31 o 
   2   5   9       41.61       36.26      2.90 o 
   3   5   9       10.95       11.74      2.24 o 
   4   5   9      105.73      101.91      5.47 o 
   5   5   9        4.51        6.33      2.81 o 
  -3   6   9        0.40        0.37      2.18 o 
  -2   6   9        0.01        2.14      2.14 o 
  -1   6   9        5.53        3.39      1.85 o 
   0   6   9        3.47        1.84      1.19 o 
   1   6   9        3.65        5.06      1.51 o 
   2   6   9      186.75      168.54      5.73 o 
   3   6   9      158.97      166.61      6.14 o 
   4   6   9        4.16        2.06      2.46 o 
   5   6   9        0.02        2.75      2.59 o 
  -3   7   9        0.20        0.72      1.95 o 
  -2   7   9        0.00        1.41      1.91 o 
  -1   7   9       44.54       41.98      3.12 o 
   0   7   9        3.50        3.04      1.16 o 
   1   7   9        1.49        1.46      0.34 o 
   2   7   9       22.11       21.41      2.83 o 
   3   7   9      305.10      322.94      8.57 o 
   4   7   9        9.75       13.06      2.87 o 
   5   7   9        2.31        3.65      2.62 o 
  -3   8   9        0.02        0.00      1.80 o 
  -2   8   9        1.72        2.19      1.84 o 
  -1   8   9        0.19        0.54      1.68 o 
   0   8   9       17.00       18.67      1.70 o 
   1   8   9       25.68       27.28      2.84 o 
   2   8   9        2.60        2.83      1.86 o 
   3   8   9        5.52        8.24      2.61 o 
   4   8   9        1.20        0.22      2.91 o 
   5   8   9        8.56       10.50      3.53 o 
  -2   9   9        0.02        2.02      1.61 o 
  -1   9   9        1.10        0.14      1.70 o 
   0   9   9        1.44        1.63      1.42 o 
   1   9   9        3.62        3.56      1.01 o 
   2   9   9        4.34        2.46      2.38 o 
   3   9   9       11.40       12.11      3.12 o 
   4   9   9       10.00       10.42      3.77 o 
  -2  10   9        0.03        0.61      1.66 o 
  -1  10   9        0.18        1.80      1.80 o 
   0  10   9        0.14        0.89      1.14 o 
   1  10   9        0.01        3.12      2.05 o 
   2  10   9        7.19        4.55      2.97 o 
   3  10   9        2.46        1.28      3.11 o 
   4  10   9        0.84        1.80      3.73 o 
  -1  11   9        0.03        1.59      1.78 o 
   0  11   9        7.36        5.56      2.41 o 
   1  11   9        4.32        2.66      2.70 o 
   2  11   9        0.19        5.38      2.65 o 
   3  11   9        0.06        2.03      3.18 o 
   1  12   9        1.64        3.82      2.39 o 
   2  12   9        5.00        2.44      3.36 o 
  -1  -6  10        0.25        1.84      2.77 o 
   0  -6  10        0.29        1.28      1.92 o 
   1  -6  10        0.80        1.97      2.30 o 
  -2  -5  10        3.70        0.64      2.88 o 
  -1  -5  10        6.26        5.53      2.79 o 
   0  -5  10       10.41       14.11      2.14 o 
   1  -5  10        0.42        0.40      2.38 o 
   2  -5  10        1.35        0.61      2.23 o 
  -3  -4  10        0.68        0.38      2.32 o 
  -2  -4  10        0.25        0.99      2.29 o 
  -1  -4  10        1.08        0.19      2.38 o 
   0  -4  10       14.90       18.88      2.04 o 
   1  -4  10        4.54        3.16      2.36 o 
   2  -4  10        2.86        2.19      2.19 o 
   3  -4  10        0.95        2.49      2.49 o 
  -3  -3  10        3.94        5.64      2.16 o 
  -2  -3  10        1.24        0.51      1.98 o 
  -1  -3  10        4.66        5.89      2.02 o 
   0  -3  10        3.32        2.70      0.78 o 
   1  -3  10       10.39       10.88      2.49 o 
   2  -3  10       12.72        8.11      2.71 o 
   3  -3  10       18.59       13.55      3.20 o 
   4  -3  10        0.10        0.00      2.37 o 
  -4  -2  10        0.07        0.67      0.99 o 
  -3  -2  10        2.47        0.41      1.56 o 
  -2  -2  10        0.14        1.29      1.64 o 
  -1  -2  10        9.44       11.88      2.39 o 
   0  -2  10        0.00        0.35      1.40 o 
   1  -2  10        0.17        0.26      1.97 o 
   2  -2  10      406.32      397.14      9.16 o 
   3  -2  10        2.54        1.99      0.59 o 
   4  -2  10        7.95       10.01      2.67 o 
  -4  -1  10        0.04        0.84      1.24 o 
  -3  -1  10        0.19        0.11      1.34 o 
  -2  -1  10        6.80        5.80      1.77 o 
  -1  -1  10       40.46       38.38      2.97 o 
   0  -1  10       11.86       15.73      2.17 o 
   1  -1  10      138.78      154.05      5.59 o 
   2  -1  10        1.36        1.57      2.07 o 
   3  -1  10       56.58       59.22      4.27 o 
   4  -1  10        5.21        9.45      2.63 o 
  -4   0  10        0.00        1.05      1.05 o 
  -3   0  10        3.01        1.69      1.24 o 
  -2   0  10        0.74        0.45      1.32 o 
  -1   0  10       70.71       74.65      3.23 o 
   0   0  10       12.13       14.49      1.93 o 
   1   0  10        1.33        1.88      1.97 o 
   2   0  10       13.98       16.94      2.29 o 
   3   0  10       13.17        9.37      2.60 o 
   4   0  10        0.45        3.14      2.07 o 
   5   0  10        6.96        5.08      2.77 o 
  -4   1  10        0.66        1.84      1.15 o 
  -3   1  10        0.05        0.79      1.17 o 
  -2   1  10        2.82        2.05      1.12 o 
  -1   1  10        7.71        6.27      1.51 o 
   0   1  10       14.15       15.56      1.32 o 
   1   1  10       22.93       23.70      3.17 o 
   2   1  10       57.80       58.22      3.66 o 
   3   1  10       16.18       14.51      2.65 o 
   4   1  10       20.02       25.84      3.04 o 
   5   1  10        7.12        4.93      2.86 o 
  -4   2  10        0.08        0.57      1.48 o 
  -3   2  10        0.84        0.12      1.51 o 
  -2   2  10        0.03        2.75      1.45 o 
  -1   2  10        0.26        0.75      1.28 o 
   0   2  10        0.01        0.73      0.96 o 
   1   2  10       58.84       62.48      3.41 o 
   2   2  10        3.23        4.79      1.04 o 
   3   2  10       33.59       28.81      2.85 o 
   4   2  10        0.07        0.00      2.34 o 
   5   2  10       21.92       19.94      3.17 o 
  -4   3  10        0.04        1.02      2.27 o 
  -3   3  10        0.08        0.15      1.84 o 
  -2   3  10       28.96       25.54      2.47 o 
  -1   3  10        0.35        0.37      1.23 o 
   0   3  10      117.09      108.15      2.66 o 
   1   3  10       71.11       72.51      3.53 o 
   2   3  10        9.35       10.22      2.02 o 
   3   3  10        0.04        2.29      2.02 o 
   4   3  10       37.36       38.12      3.21 o 
   5   3  10        8.02        8.12      2.66 o 
  -4   4  10        2.72        0.59      2.65 o 
  -3   4  10        0.12        1.61      2.18 o 
  -2   4  10        0.29        1.14      1.68 o 
  -1   4  10        0.29        1.06      1.48 o 
   0   4  10        5.25        4.39      0.95 o 
   1   4  10       18.53       14.77      2.05 o 
   2   4  10       82.70       74.43      3.86 o 
   3   4  10        1.33        0.00      1.99 o 
   4   4  10       17.30       16.31      3.05 o 
   5   4  10        3.41        2.18      2.22 o 
  -3   5  10        2.22        4.66      2.04 o 
  -2   5  10        4.22        2.41      1.73 o 
  -1   5  10        0.54        0.81      1.50 o 
   0   5  10        0.03        0.33      1.99 o 
   1   5  10        0.21        2.06      1.46 o 
   2   5  10       69.92       67.18      3.59 o 
   3   5  10       22.41       17.47      2.90 o 
   4   5  10        0.45        1.11      2.41 o 
   5   5  10        0.15        0.00      2.42 o 
  -3   6  10        0.01        1.74      1.78 o 
  -2   6  10        0.76        0.44      1.68 o 
  -1   6  10        0.75        0.97      1.58 o 
   0   6  10        6.42        3.71      1.09 o 
   1   6  10        1.78        1.73      0.54 o 
   2   6  10      199.18      192.95      6.27 o 
   3   6  10       95.48      113.62      5.06 o 
   4   6  10       11.21       16.44      3.08 o 
   5   6  10        4.06        5.24      2.77 o 
  -3   7  10        0.21        1.17      1.72 o 
  -2   7  10        0.00        0.16      1.50 o 
  -1   7  10       18.61       18.88      1.97 o 
   0   7  10       51.74       46.39      2.14 o 
   1   7  10       70.27       74.15      4.20 o 
   2   7  10      125.41      133.46      5.53 o 
   3   7  10      103.45      101.34      5.66 o 
   4   7  10       35.22       29.28      4.04 o 
   5   7  10       34.87       35.51      4.54 o 
  -2   8  10        0.43        0.91      1.63 o 
  -1   8  10        0.01        0.14      1.67 o 
   0   8  10        4.46        4.65      1.09 o 
   1   8  10        0.38        0.75      2.12 o 
   2   8  10       14.32       15.32      2.72 o 
   3   8  10        0.08        0.19      2.48 o 
   4   8  10        3.80        3.25      2.75 o 
   5   8  10       11.15        8.22      3.51 o 
  -2   9  10        0.02        0.46      1.60 o 
  -1   9  10        0.00        2.69      1.44 o 
   0   9  10        0.01        0.97      1.14 o 
   1   9  10        0.47        0.50      1.84 o 
   2   9  10        0.30        0.39      2.55 o 
   3   9  10        0.53        0.90      3.19 o 
   4   9  10        0.52        3.06      3.06 o 
  -1  10  10        0.68        2.19      1.40 o 
   0  10  10        0.07        0.10      1.16 o 
   1  10  10        2.45        6.10      2.20 o 
   2  10  10        3.08        4.40      2.83 o 
   3  10  10        1.14        5.19      3.15 o 
   4  10  10        2.54        3.87      3.30 o 
   0  11  10       11.68       12.02      1.71 o 
   1  11  10       19.03       17.25      3.70 o 
   2  11  10        0.02        0.51      2.74 o 
   3  11  10        2.74        5.52      3.22 o 
  -1  -5  11       11.96       16.99      3.11 o 
   0  -5  11        1.36        3.00      1.89 o 
   1  -5  11        0.01        1.76      2.64 o 
   2  -5  11        0.10        2.16      2.16 o 
  -2  -4  11        3.54        0.42      2.87 o 
  -1  -4  11        7.26        4.17      2.73 o 
   0  -4  11        2.96        2.20      1.75 o 
   1  -4  11        2.57        5.40      2.26 o 
   2  -4  11        0.71        1.88      2.41 o 
  -3  -3  11        0.01        0.35      1.72 o 
  -2  -3  11        0.89        0.55      2.17 o 
  -1  -3  11        0.06        4.53      2.18 o 
   0  -3  11        0.00        0.00      1.62 o 
   1  -3  11        1.41        1.36      2.31 o 
   2  -3  11       31.03       36.54      3.37 o 
   3  -3  11        0.07        2.69      2.69 o 
  -3  -2  11        0.27        1.81      1.45 o 
  -2  -2  11        2.09        0.63      1.77 o 
  -1  -2  11        1.24        1.66      2.14 o 
   0  -2  11        5.20        0.38      3.37 o 
   1  -2  11        7.95        4.15      2.68 o 
   2  -2  11       31.10       25.55      3.90 o 
   3  -2  11        7.54        4.21      2.72 o 
   4  -2  11        8.05       14.90      2.84 o 
  -3  -1  11        0.88        1.14      1.29 o 
  -2  -1  11        7.24        7.13      1.83 o 
  -1  -1  11        6.62        6.39      1.93 o 
   0  -1  11       88.38       91.02      4.07 o 
   1  -1  11        1.49        2.17      2.59 o 
   2  -1  11        0.32        0.18      2.50 o 
   3  -1  11        1.35        2.29      2.47 o 
   4  -1  11        3.37        2.49      2.58 o 
  -3   0  11        2.77        1.66      1.22 o 
  -2   0  11       11.33       10.19      2.08 o 
  -1   0  11        0.04        2.30      2.30 o 
   0   0  11        8.19        7.72      1.88 o 
   1   0  11      174.33      184.29      6.48 o 
   2   0  11       51.94       49.34      4.23 o 
   3   0  11        0.00        0.37      2.28 o 
   4   0  11        4.81        4.79      2.63 o 
  -3   1  11        0.03        1.11      1.11 o 
  -2   1  11        2.01        3.61      1.37 o 
  -1   1  11        2.53        1.05      1.32 o 
   0   1  11        8.16        8.73      1.32 o 
   1   1  11        1.49        3.64      3.64 o 
   2   1  11        1.39        2.00      0.60 o 
   3   1  11       13.63       10.05      2.66 o 
   4   1  11        0.15        0.39      2.40 o 
   5   1  11        1.86        0.64      2.65 o 
  -3   2  11        0.02        0.42      1.09 o 
  -2   2  11        0.22        2.73      1.31 o 
  -1   2  11        4.98        5.19      1.53 o 
   0   2  11        1.46        1.42      0.37 o 
   1   2  11        4.32        4.67      1.31 o 
   2   2  11       28.72       28.87      3.15 o 
   3   2  11        8.65       10.14      2.64 o 
   4   2  11       41.10       40.71      3.99 o 
   5   2  11        0.75        0.21      2.34 o 
  -3   3  11        1.82        1.33      1.62 o 
  -2   3  11        0.25        1.16      1.46 o 
  -1   3  11        7.20        5.78      1.46 o 
   0   3  11        0.01        0.05      0.96 o 
   1   3  11        2.96        2.29      1.83 o 
   2   3  11        4.30        5.43      1.99 o 
   3   3  11        1.20        2.05      2.16 o 
   4   3  11        0.47        0.19      2.52 o 
   5   3  11        2.47        1.04      2.77 o 
  -3   4  11        6.63       10.91      1.96 o 
  -2   4  11        1.93        3.54      1.48 o 
  -1   4  11       13.08       13.38      1.71 o 
   0   4  11        5.61        5.45      1.09 o 
   1   4  11        5.03        5.42      1.72 o 
   2   4  11        7.74        8.74      2.17 o 
   3   4  11        3.05        0.52      2.19 o 
   4   4  11        2.76        0.96      2.32 o 
   5   4  11        3.26        0.20      2.66 o 
  -3   5  11        0.33        0.16      1.61 o 
  -2   5  11        1.29        1.16      1.61 o 
  -1   5  11        0.00        0.43      1.21 o 
   0   5  11        1.74        0.74      0.88 o 
   1   5  11        0.30        1.88      1.50 o 
   2   5  11       46.31       43.06      3.69 o 
   3   5  11        3.96        6.81      2.20 o 
   4   5  11       18.26       18.19      3.22 o 
   5   5  11        0.67        4.11      2.60 o 
  -3   6  11        0.05        1.10      1.65 o 
  -2   6  11        0.80        0.14      1.46 o 
  -1   6  11        0.01        2.24      1.36 o 
   0   6  11        0.08        0.49      0.92 o 
   1   6  11        0.85        1.35      1.82 o 
   2   6  11       28.24       35.19      3.46 o 
   3   6  11      221.54      213.50      7.35 o 
   4   6  11        8.00       10.28      2.91 o 
   5   6  11       40.96       37.69      4.30 o 
  -3   7  11        0.03        0.94      1.74 o 
  -2   7  11        0.28        3.24      1.33 o 
  -1   7  11        0.92        0.98      1.60 o 
   0   7  11       21.86       18.20      1.49 o 
   1   7  11        0.10        0.45      1.94 o 
   2   7  11      237.48      243.65      7.50 o 
   3   7  11        0.48        0.38      2.43 o 
   4   7  11        2.20        4.80      2.38 o 
   5   7  11       22.35       23.68      4.08 o 
  -2   8  11        1.05        0.71      1.70 o 
  -1   8  11        0.01        0.13      1.49 o 
   0   8  11        7.42        7.31      1.16 o 
   1   8  11        0.11        2.64      1.77 o 
   2   8  11       57.78       57.97      4.30 o 
   3   8  11        0.23        0.43      2.66 o 
   4   8  11        4.13        5.23      3.01 o 
  -2   9  11        0.00        0.83      1.41 o 
  -1   9  11        2.38        3.09      1.51 o 
   0   9  11        2.50        2.77      1.16 o 
   1   9  11        0.00        1.52      2.00 o 
   2   9  11        1.99        1.40      2.52 o 
   3   9  11        0.00        1.65      2.81 o 
   4   9  11        1.28        2.91      2.33 o 
  -1  10  11        0.34        0.78      1.53 o 
   0  10  11        0.16        1.61      1.08 o 
   1  10  11        0.04        3.35      2.00 o 
   2  10  11       11.53       16.15      3.24 o 
   3  10  11        3.09        2.35      2.69 o 
   0  11  11        1.82        0.81      1.38 o 
   1  11  11       14.28       14.65      2.77 o 
   2  11  11        0.09        0.50      2.57 o 
   3  11  11        0.20        3.42      3.42 o 
  -1  -4  12        6.12        3.32      3.05 o 
   0  -4  12        2.52        5.17      2.60 o 
   1  -4  12        0.77        4.97      2.81 o 
   2  -4  12        0.93        3.37      2.79 o 
  -2  -3  12        0.12        1.14      2.05 o 
  -1  -3  12        1.78        1.03      2.16 o 
   0  -3  12        2.96        0.82      1.98 o 
   1  -3  12        2.99        6.18      2.60 o 
   2  -3  12        2.88        3.89      2.71 o 
   3  -3  12        2.06        2.28      0.70 o 
  -2  -2  12        0.33        2.16      1.74 o 
  -1  -2  12        0.78        2.89      2.07 o 
   0  -2  12       20.54       19.94      2.30 o 
   1  -2  12        0.74        2.00      2.45 o 
   2  -2  12       13.53       13.11      3.12 o 
   3  -2  12        0.13        2.39      2.25 o 
  -3  -1  12        0.00        1.45      1.45 o 
  -2  -1  12        5.10        4.92      1.50 o 
  -1  -1  12       11.45       11.89      2.65 o 
   0  -1  12       24.64       24.60      4.27 o 
   1  -1  12      188.30      197.27      7.03 o 
   2  -1  12        2.02        0.58      2.77 o 
   3  -1  12        0.44        0.64      2.60 o 
   4  -1  12       13.58       13.93      3.46 o 
  -3   0  12        0.59        1.64      1.07 o 
  -2   0  12       11.79        9.44      1.84 o 
  -1   0  12        0.11        0.93      1.98 o 
   0   0  12       36.41       37.77      2.74 o 
   1   0  12        9.00        8.15      3.26 o 
   2   0  12      131.14      131.28      5.97 o 
   3   0  12        7.59       12.33      2.78 o 
   4   0  12        0.00        3.66      2.29 o 
  -3   1  12        0.37        0.09      0.98 o 
  -2   1  12        2.97        1.44      1.29 o 
  -1   1  12        0.99        1.04      0.19 o 
   0   1  12        2.60        2.35      0.62 o 
   1   1  12        1.67        2.91      2.91 o 
   2   1  12       16.12       19.88      2.88 o 
   3   1  12        8.67       11.74      2.56 o 
   4   1  12        5.94        8.24      2.41 o 
  -3   2  12        0.23        0.29      1.09 o 
  -2   2  12        1.26        0.99      1.17 o 
  -1   2  12        0.97        2.72      1.21 o 
   0   2  12        4.04        3.43      1.08 o 
   1   2  12       26.72       28.40      2.84 o 
   2   2  12        0.69        1.22      2.27 o 
   3   2  12       11.90       12.42      2.88 o 
   4   2  12       40.85       32.27      4.08 o 
  -3   3  12        1.26        1.49      1.25 o 
  -2   3  12        1.12        0.20      1.31 o 
  -1   3  12        2.05        3.63      1.26 o 
   0   3  12       25.61       21.04      1.58 o 
   1   3  12        2.51        4.09      1.71 o 
   2   3  12       15.40       12.53      2.79 o 
   3   3  12       10.48       11.10      2.94 o 
   4   3  12       53.71       48.39      4.68 o 
   5   3  12        0.80        0.88      2.93 o 
  -3   4  12        8.70        7.96      1.78 o 
  -2   4  12        0.35        0.39      1.12 o 
  -1   4  12       24.28       28.29      2.16 o 
   0   4  12       11.52       10.12      2.82 o 
   1   4  12        0.02        1.88      1.88 o 
   2   4  12        0.05        0.17      2.14 o 
   3   4  12       46.21       46.69      3.87 o 
   4   4  12        6.04        6.01      2.69 o 
   5   4  12        2.08        6.02      2.15 o 
  -3   5  12        0.01        1.19      1.47 o 
  -2   5  12        0.13        1.44      1.44 o 
  -1   5  12        0.02        0.44      1.41 o 
   0   5  12        0.09        0.31      0.90 o 
   1   5  12       14.79       14.57      2.00 o 
   2   5  12        3.37        5.66      2.20 o 
   3   5  12       32.94       35.29      3.53 o 
   4   5  12        4.87        6.32      2.73 o 
   5   5  12        2.82        4.55      2.75 o 
  -3   6  12        0.04        1.66      1.49 o 
  -2   6  12        0.06        0.25      1.38 o 
  -1   6  12        0.00        0.12      1.25 o 
   0   6  12        0.53        1.35      1.38 o 
   1   6  12       12.00       11.16      2.34 o 
   2   6  12       13.14       15.82      2.62 o 
   3   6  12       45.17       53.84      4.51 o 
   4   6  12        1.13        0.22      2.83 o 
   5   6  12       15.53       13.37      3.46 o 
  -2   7  12        0.13        1.30      1.30 o 
  -1   7  12        2.92        2.47      1.58 o 
   0   7  12        0.82        0.57      1.04 o 
   1   7  12       52.29       63.23      3.69 o 
   2   7  12       11.65        7.64      2.96 o 
   3   7  12        2.63        0.62      2.94 o 
   4   7  12        1.00        2.04      2.76 o 
  -2   8  12        3.13        3.38      1.40 o 
  -1   8  12        2.16        0.00      1.41 o 
   0   8  12        3.54        3.48      1.52 o 
   1   8  12        4.58        1.46      2.28 o 
   2   8  12       88.32       87.05      5.07 o 
   3   8  12       28.79       31.59      4.15 o 
   4   8  12       10.42       10.75      3.95 o 
  -1   9  12        0.15        1.59      1.40 o 
   0   9  12        0.03        0.77      1.01 o 
   1   9  12       11.01       10.80      2.68 o 
   2   9  12        1.15        3.10      2.25 o 
   3   9  12        0.02        0.72      2.52 o 
   4   9  12        7.92        8.59      3.10 o 
   0  10  12        0.06        0.19      1.14 o 
   1  10  12        0.02        1.34      2.14 o 
   2  10  12        0.39        0.21      2.44 o 
   3  10  12        0.67        4.49      2.73 o 
   1  11  12        1.55        0.62      2.46 o 
   2  11  12        0.32        3.10      3.10 o 
  -1  -3  13        0.95        2.14      2.38 o 
   0  -3  13        0.57        1.40      1.81 o 
   1  -3  13        0.03        0.91      2.55 o 
   2  -3  13        3.23        0.23      3.25 o 
  -2  -2  13        0.00        2.09      1.81 o 
  -1  -2  13        0.02        1.14      2.50 o 
   0  -2  13        0.11        1.09      1.63 o 
   1  -2  13       15.66       15.91      3.30 o 
   2  -2  13       11.48        7.74      3.09 o 
  -2  -1  13        0.06        0.60      1.72 o 
  -1  -1  13        0.96        2.46      2.46 o 
   0  -1  13        0.67        0.76      1.77 o 
   1  -1  13      118.09      127.81      6.45 o 
   2  -1  13       11.45        8.35      3.29 o 
   3  -1  13        9.25        6.86      3.34 o 
  -2   0  13        2.37        2.29      1.69 o 
  -1   0  13        6.56        6.74      2.03 o 
   0   0  13       15.07       14.90      2.32 o 
   1   0  13        3.23        2.97      3.22 o 
   2   0  13        7.35       12.01      2.99 o 
   3   0  13        0.00        0.68      2.64 o 
   4   0  13        3.94        1.85      3.04 o 
  -3   1  13        0.14        0.00      0.98 o 
  -2   1  13        0.28        0.23      1.17 o 
  -1   1  13        1.38        1.34      0.33 o 
   0   1  13       15.94       17.22      1.70 o 
   1   1  13        2.63        0.18      2.96 o 
   2   1  13        3.27        6.48      2.29 o 
   3   1  13        5.38        4.10      2.72 o 
   4   1  13       10.33       16.45      3.40 o 
  -3   2  13        0.07        0.82      0.94 o 
  -2   2  13        0.01        0.10      1.14 o 
  -1   2  13        0.83        1.46      1.46 o 
   0   2  13        0.14        1.02      2.78 o 
   1   2  13        0.00        2.01      2.01 o 
   2   2  13        1.35        1.36      2.48 o 
   3   2  13        4.48        8.22      2.56 o 
   4   2  13        0.87        0.47      2.62 o 
  -3   3  13        0.07        1.05      1.00 o 
  -2   3  13        0.07        0.59      1.21 o 
  -1   3  13        0.11        1.05      1.05 o 
   0   3  13        9.97        9.69      1.28 o 
   1   3  13        0.58        0.68      1.83 o 
   2   3  13       10.96       12.80      2.96 o 
   3   3  13        7.09        7.84      3.15 o 
   4   3  13        7.23        2.67      3.10 o 
  -2   4  13        1.61        1.33      1.06 o 
  -1   4  13        9.98        9.38      1.57 o 
   0   4  13        6.22        6.53      1.37 o 
   1   4  13        2.77        3.87      2.10 o 
   2   4  13        5.13        4.39      2.52 o 
   3   4  13       22.66       23.66      3.47 o 
   4   4  13       13.09        8.92      3.15 o 
  -2   5  13        0.02        0.65      1.26 o 
  -1   5  13        0.86        0.52      1.18 o 
   0   5  13        0.64        1.09      0.93 o 
   1   5  13        2.07        2.86      2.20 o 
   2   5  13        5.79        1.99      2.63 o 
   3   5  13        1.19        2.65      2.59 o 
   4   5  13        0.83        0.97      2.45 o 
  -2   6  13        0.09        1.36      1.24 o 
  -1   6  13        0.37        1.13      1.13 o 
   0   6  13        0.53        0.22      0.97 o 
   1   6  13        9.81       12.93      2.52 o 
   2   6  13        1.88        2.76      2.29 o 
   3   6  13        6.35        9.72      2.67 o 
   4   6  13        0.14        1.59      2.68 o 
  -2   7  13        0.18        1.29      1.22 o 
  -1   7  13        0.71        1.33      1.21 o 
   0   7  13        1.43        1.48      0.86 o 
   1   7  13       38.39       44.25      3.83 o 
   2   7  13       61.25       64.66      4.37 o 
   3   7  13        5.59        3.21      2.80 o 
   4   7  13        9.22        9.95      3.12 o 
  -1   8  13        5.96        6.00      1.56 o 
   0   8  13        5.46        5.85      1.08 o 
   1   8  13       43.88       43.82      3.64 o 
   2   8  13       20.37       23.00      3.22 o 
   3   8  13       22.13       21.51      3.50 o 
   4   8  13       21.02       21.59      3.98 o 
  -1   9  13        0.44        0.12      1.21 o 
   0   9  13        0.03        1.08      1.32 o 
   1   9  13        0.12        3.04      1.90 o 
   2   9  13        4.18        4.90      2.70 o 
   3   9  13        3.93        5.86      3.34 o 
   0  10  13        0.09        1.49      1.04 o 
   1  10  13        0.08        1.53      1.85 o 
   2  10  13        0.04        0.00      2.53 o 
   3  10  13        0.00        2.14      3.13 o 
   0  -2  14        0.26        1.88      1.88 o 
   1  -2  14        6.37        5.92      3.34 o 
  -1  -1  14        3.10        0.37      2.15 o 
   0  -1  14        3.83        2.43      1.98 o 
   1  -1  14        1.94        0.23      3.10 o 
   2  -1  14        7.10        7.67      2.95 o 
  -2   0  14        1.85        0.81      1.80 o 
  -1   0  14       15.51       14.52      2.67 o 
   0   0  14        5.58        6.22      2.29 o 
   1   0  14        0.00        2.60      2.97 o 
   2   0  14        0.31        1.16      3.18 o 
   3   0  14        1.87        4.58      2.72 o 
  -2   1  14        0.00        1.44      1.44 o 
  -1   1  14        0.32        1.64      1.64 o 
   0   1  14       16.26       16.63      1.99 o 
   1   1  14       39.67       30.74      4.16 o 
   2   1  14        0.26        4.47      2.34 o 
   3   1  14        2.40        6.35      2.57 o 
  -2   2  14        0.03        1.12      1.17 o 
  -1   2  14        1.01        2.42      1.35 o 
   0   2  14        1.40        1.56      1.66 o 
   1   2  14        2.11        4.08      2.40 o 
   2   2  14       11.96       13.12      3.04 o 
   3   2  14        0.19        1.14      2.24 o 
   4   2  14        1.79        4.83      2.74 o 
  -2   3  14        0.01        0.00      1.04 o 
  -1   3  14        0.01        1.00      1.26 o 
   0   3  14        0.13        0.09      1.13 o 
   1   3  14        0.36        0.35      2.37 o 
   2   3  14        0.00        0.21      2.37 o 
   3   3  14       36.14       38.28      3.99 o 
   4   3  14        0.85        0.00      2.76 o 
  -2   4  14        1.03        1.73      1.08 o 
  -1   4  14        0.44        1.15      1.09 o 
   0   4  14        1.63        2.94      0.98 o 
   1   4  14        0.27        2.12      2.19 o 
   2   4  14        3.83        4.91      1.19 o 
   3   4  14       14.40       15.26      3.37 o 
   4   4  14        7.52       13.33      3.07 o 
  -2   5  14        0.96        1.58      1.05 o 
  -1   5  14        1.21        2.25      0.96 o 
   0   5  14        0.65        0.12      0.98 o 
   1   5  14        0.01        1.88      1.99 o 
   2   5  14        5.68        6.11      2.71 o 
   3   5  14        0.01        1.97      2.98 o 
   4   5  14       10.03       17.61      3.25 o 
  -2   6  14        0.05        0.73      1.07 o 
  -1   6  14        0.46        0.62      1.05 o 
   0   6  14        1.39        0.96      0.85 o 
   1   6  14        2.95        4.87      2.10 o 
   2   6  14        5.46        4.13      2.71 o 
   3   6  14        8.22        7.26      2.93 o 
   4   6  14        1.64        1.92      3.13 o 
  -1   7  14        0.03        1.36      0.97 o 
   0   7  14        0.00        0.41      0.86 o 
   1   7  14        0.59        0.90      1.86 o 
   2   7  14       73.31       71.84      4.98 o 
   3   7  14        1.30        1.80      2.78 o 
   4   7  14       24.05       20.48      4.45 o 
  -1   8  14        1.87        0.32      1.23 o 
   0   8  14        1.06        0.87      0.94 o 
   1   8  14       34.67       33.06      3.66 o 
   2   8  14        2.39        0.42      2.70 o 
   3   8  14        0.31        2.13      2.79 o 
   0   9  14        0.00        0.40      1.05 o 
   1   9  14       11.57       11.84      2.79 o 
   2   9  14        0.48        0.45      2.47 o 
   3   9  14        0.02        5.01      2.77 o 
   1  -1  15       11.32       14.32      3.65 o 
  -1   0  15        0.69        0.00      2.18 o 
   0   0  15       50.89       54.91      3.38 o 
   1   0  15        1.39        3.20      3.20 o 
   2   0  15        0.33        0.76      3.00 o 
  -1   1  15        4.22        1.16      2.15 o 
   0   1  15        3.35        3.23      1.78 o 
   1   1  15       27.55       29.80      3.80 o 
   2   1  15        0.12        0.23      3.02 o 
  -1   2  15        0.01        2.05      1.32 o 
   0   2  15        0.48        0.27      1.27 o 
   1   2  15        0.74        0.85      2.36 o 
   2   2  15        0.02        1.88      2.71 o 
   3   2  15        8.18        8.47      2.43 o 
  -1   3  15        0.02        1.40      1.40 o 
   0   3  15        0.23        0.34      1.19 o 
   1   3  15        0.25        1.20      2.31 o 
   2   3  15        4.77        7.01      2.87 o 
   3   3  15       12.70        6.57      3.65 o 
  -1   4  15        1.91        1.26      1.15 o 
   0   4  15        0.01        0.82      0.89 o 
   1   4  15        3.13        3.82      1.09 o 
   2   4  15        0.29        1.30      2.44 o 
   3   4  15       12.88        8.81      3.30 o 
  -1   5  15        1.48        1.93      1.19 o 
   0   5  15        1.29        0.20      1.06 o 
   1   5  15        0.42        3.85      2.36 o 
   2   5  15       17.80       15.51      3.26 o 
   3   5  15        5.41        0.94      3.61 o 
  -1   6  15        0.18        2.18      1.12 o 
   0   6  15        0.39        0.45      1.20 o 
   1   6  15        2.43        3.74      2.03 o 
   2   6  15        3.05        2.72      2.72 o 
   3   6  15        0.00        2.56      2.86 o 
   0   7  15        0.62        1.06      0.81 o 
   1   7  15        1.33        0.89      2.18 o 
   2   7  15        2.49        6.31      2.31 o 
   3   7  15        1.72        4.25      2.67 o 
   0   8  15        7.86        6.76      1.44 o 
   1   8  15        0.08        2.88      2.10 o 
   2   8  15        3.77        3.22      2.76 o 
   1   1  16        1.10        2.62      2.96 o 
   0   2  16        0.93        1.96      1.29 o 
   1   2  16        0.65        3.39      2.58 o 
   2   2  16        1.65        2.27      2.73 o 
   0   3  16        0.00        0.30      1.09 o 
   1   3  16        1.16        4.51      2.20 o 
   2   3  16        0.55        1.46      2.93 o 
   0   4  16        0.00        1.06      1.09 o 
   1   4  16        1.70        4.69      2.54 o 
   2   4  16        6.83        4.46      3.10 o 
   0   5  16        0.53        0.55      2.02 o 
   1   5  16        0.00        1.35      2.12 o 
   2   5  16        0.60        4.53      2.25 o 
   0   6  16        0.00        0.24      0.85 o 
   1   6  16        0.13        1.89      1.89 o 
   2   6  16        1.23        0.22      2.48 o 
   1   7  16        0.02        1.47      1.93 o 
   2   7  16        3.18        1.32      2.96 o 
                                                 
